# Supplementary material for: Manipulation and prediction of spike morphology traits for the improvement of grain yield in wheat
Source: Sci Rep. 2018 Sep 26;8:14435. doi: 10.1038/s41598-018-31977-3 (PMC6158183; doi:10.1038/s41598-018-31977-3)
Supplement: Supplementary file 2 — Dataset 1 [file 41598_2018_31977_MOESM2_ESM.xlsx]

## Sheet: shared QTLs
Supplementary Dataset. The associated SNP markers with spike morphology and assimilate partitioning traits.
SNP	Chromosome	genetic position (cM)	p value	traits
AX-94584025	6A	5.2	2.1191e-05	grain number/spike, tiller
AX-94498253	6A	5.2	3.41837e-05	grain number/spike, tiller
BS00037002_51	6A	5.2	3.62636e-05	grain number/spike, tiller
BobWhite_c15849_189	6A	2	3.75184e-05	grain number/spike, tiller
wsnp_Ex_c29623_38630871	3B	60.5	4.88934e-05	grain number/spike, tiller
BS00090869_51	3B	60.5	4.88934e-05	grain number/spike, tiller
AX-94968471	6A	5.2	8.21989e-05	grain number/spike, tiller
BobWhite_c40087_93	3B	60.5	8.96974e-05	grain number/spike, tiller
RFL_Contig5871_1771	3B	60.5	0.000197073	grain number/spike, tiller
BobWhite_c26374_339	2A	28.9	0.000441046	grain number/spike, tiller
BS00084314_51	6B	42.8	0.000482179	grain number/spike, tiller
BS00098103_51	6B	42.8	0.000482179	grain number/spike, tiller
TA002465-0455-w	6B	42.8	0.000482179	grain number/spike, tiller
AX-94844376	2D	22.7	0.00061027	grain number/spike, tiller
Kukri_c7146_870	6A	2	0.000630168	grain number/spike, tiller
TA005332-1378	6B	42.1	0.000649273	grain number/spike, tiller
GENE-0221_721	6B	42.1	0.000649273	grain number/spike, tiller
Excalibur_s111479_146	6B	42.1	0.000684332	grain number/spike, tiller
Excalibur_c34069_520	3B	60.5	0.000698692	grain number/spike, tiller
AX-94489094	5B	111	0.000728593	grain number/spike, tiller
Kukri_c32307_481	6B	42.1	0.000968643	grain number/spike, tiller
Kukri_c17622_298	6B	42.1	0.000968643	grain number/spike, tiller
Kukri_rep_c106786_230	2D	22.7	5.618e-05	grain weight/spike, tiller
AX-94844376	2D	22.7	9.45386e-05	grain weight/spike, tiller
BS00067046_51	2D	22.7	0.000129511	grain weight/spike, tiller
wsnp_JD_rep_c63957_40798121	2D	22.7	0.000152805	grain weight/spike, tiller
Kukri_rep_c113120_104	2D	22.7	0.000152805	grain weight/spike, tiller
AX-94968471	6A	5.2	0.00035644	grain weight/spike, tiller
AX-94498253	6A	5.2	0.000496764	grain weight/spike, tiller
AX-94584025	6A	5.2	0.000573692	grain weight/spike, tiller
AX-94907113	2D	22.7	0.000662337	grain weight/spike, tiller
GENE-3643_95	5D	84.2	0.000798281	grain weight/spike, tiller
AX-94703693	4B	61	6.2656e-05	tiller TKW(g)
AX-95129444	4B	61	0.000259029	tiller TKW(g)
Tdurum_contig51818_145	4B	61	0.000296974	tiller TKW(g)
wsnp_Ex_c2820_5215394	3B	42.6	0.000463237	tiller TKW(g)
AX-94853198	5B	59.8	0.000958593	tiller TKW(g)
wsnp_RFL_Contig2504_2093982	5B	59.8	0.000975645	tiller TKW(g)
wsnp_Ex_c16963_25554867	5B	59.8	0.000975645	tiller TKW(g)
RAC875_c30829_1711	5B	59.8	0.000975645	tiller TKW(g)
wsnp_Ex_c16963_25554400	5B	59.8	0.000975645	tiller TKW(g)
BS00022768_51	1D	70.2	1.93242e-05	seed area, tiller
AX-94556747	2B	45.8	2.44174e-05	seed area, tiller
wsnp_CAP8_c458_368125	1D	48.1	4.60528e-05	seed area, tiller
AX-94708824	1B	35	6.13978e-05	seed area, tiller
wsnp_Ex_c12447_19847242	1D	71	9.59269e-05	seed area, tiller
RAC875_c48997_1160	1D	48.1	0.00010081	seed area, tiller
AX-94673659	1D	71	0.000109651	seed area, tiller
AX-95110895	1D	71	0.000109674	seed area, tiller
wsnp_Ex_rep_c66423_64641115	1D	71	0.000124746	seed area, tiller
AX-94893816	1D	71	0.00012961	seed area, tiller
wsnp_Ex_rep_c66423_64641680	1D	71	0.00014706	seed area, tiller
Excalibur_c48317_242	1D	71	0.000166597	seed area, tiller
IAAV7473	1D	71	0.000166597	seed area, tiller
IAAV5841	1D	71	0.000169195	seed area, tiller
Excalibur_c50856_63	1D	71	0.000178807	seed area, tiller
AX-95004153	1D	70.2	0.000186827	seed area, tiller
AX-94551520	1D	71	0.000195334	seed area, tiller
AX-94514809	1D	70.2	0.000365488	seed area, tiller
AX-94927789	7B	141.2	0.000385786	seed area, tiller
RAC875_c87321_108	1D	71	0.00044423	seed area, tiller
wsnp_Ex_c18665_27541568	1D	71	0.00044423	seed area, tiller
AX-94918964	1D	50.4	0.00072705	seed area, tiller
BS00018250_51	1D	71	0.000870607	seed area, tiller
CAP8_c9110_427	4D	55.7	0.000876815	seed area, tiller
AX-94509113	4A	65.9	0.000915911	seed area, tiller
wsnp_Ex_c4267_7700325	3B	60.5	0.000981644	seed area, tiller
RAC875_rep_c115371_98	3B	60.5	0.000981644	seed area, tiller
BS00022768_51	1D	70.2	9.8436e-06	seed width, tiller
wsnp_Ex_c12447_19847242	1D	71	7.91259e-05	seed width, tiller
wsnp_CAP8_c458_368125	1D	48.1	9.21341e-05	seed width, tiller
AX-94673659	1D	71	9.86239e-05	seed width, tiller
wsnp_Ex_rep_c66423_64641115	1D	71	0.000106269	seed width, tiller
AX-95110895	1D	71	0.000118091	seed width, tiller
AX-94416667	1A	26.1	0.000118649	seed width, tiller
wsnp_Ex_rep_c66423_64641680	1D	71	0.000132197	seed width, tiller
AX-94893816	1D	71	0.000136836	seed width, tiller
Excalibur_c50856_63	1D	71	0.000138951	seed width, tiller
Excalibur_c48317_242	1D	71	0.00014816	seed width, tiller
IAAV7473	1D	71	0.00014816	seed width, tiller
AX-94556747	2B	45.8	0.00015526	seed width, tiller
AX-95004153	1D	70.2	0.000178565	seed width, tiller
IAAV5841	1D	71	0.000178837	seed width, tiller
AX-94551520	1D	71	0.000179984	seed width, tiller
RAC875_c48997_1160	1D	48.1	0.000224788	seed width, tiller
Kukri_c4126_208	1A	26.1	0.000282956	seed width, tiller
AX-94402122	1A	26.1	0.000283225	seed width, tiller
AX-94791155	1A	26.1	0.000283225	seed width, tiller
AX-95182057	1A	26.1	0.000283225	seed width, tiller
AX-95230703	1A	26.1	0.000283225	seed width, tiller
AX-95684821	1A	26.1	0.000283225	seed width, tiller
AX-94514809	1D	70.2	0.000311427	seed width, tiller
BS00022667_51	1A	26.1	0.00031164	seed width, tiller
AX-94927789	7B	141.2	0.000329316	seed width, tiller
AX-95085103	1A	26.1	0.000363521	seed width, tiller
RAC875_c87321_108	1D	71	0.000427462	seed width, tiller
wsnp_Ex_c18665_27541568	1D	71	0.000427462	seed width, tiller
AX-94708824	1B	35	0.000494431	seed width, tiller
Kukri_rep_c69910_1153	1A	26.1	0.00052222	seed width, tiller
Tdurum_contig42584_1190	7B	140.4	0.000636967	seed width, tiller
AX-94470163	1A	26.1	0.000671906	seed width, tiller
AX-94698745	1A	26.1	0.000779975	seed width, tiller
BS00018250_51	1D	71	0.000782025	seed width, tiller
BS00083339_51	1A	26.1	0.000834421	seed width, tiller
IAAV2147	1A	26.1	0.000834421	seed width, tiller
TA002993-0179-w	1A	26.1	0.000834421	seed width, tiller
CAP8_c9110_427	4D	55.7	0.000939943	seed width, tiller
Excalibur_rep_c113950_132	1A	26.1	0.000961043	seed width, tiller
AX-94556747	2B	45.8	2.32825e-05	seed length, tiller
AX-94708824	1B	35	2.56537e-05	seed length, tiller
wsnp_CAP8_c458_368125	1D	48.1	4.14765e-05	seed length, tiller
RAC875_c48997_1160	1D	48.1	8.10634e-05	seed length, tiller
BS00022768_51	1D	70.2	0.000244088	seed length, tiller
BobWhite_c15758_79	5A	58.5	0.000253821	seed length, tiller
AX-94636029	5A	60	0.000401151	seed length, tiller
RAC875_c16943_404	5A	39.5	0.000446632	seed length, tiller
AX-94673659	1D	71	0.000523243	seed length, tiller
AX-94918964	1D	50.4	0.000546237	seed length, tiller
AX-95110895	1D	71	0.000565658	seed length, tiller
AX-94509113	4A	65.9	0.000616486	seed length, tiller
AX-94893816	1D	71	0.000638978	seed length, tiller
Excalibur_c48317_242	1D	71	0.000674315	seed length, tiller
IAAV7473	1D	71	0.000674315	seed length, tiller
wsnp_Ex_c12447_19847242	1D	71	0.000674951	seed length, tiller
wsnp_Ex_rep_c66423_64641115	1D	71	0.000699951	seed length, tiller
IAAV5841	1D	71	0.000735446	seed length, tiller
wsnp_Ex_rep_c66423_64641680	1D	71	0.000805054	seed length, tiller
AX-94512748	4B	12.2	0.000894036	seed length, tiller
BobWhite_c1656_186	4B	12.2	0.000896132	seed length, tiller
Excalibur_c50856_63	1D	71	0.000977181	seed length, tiller
Tdurum_contig45559_403	6B	68.5	5.93264e-05	tiller number
BS00070051_51	2B	24.2	5.98427e-05	tiller number
BS00072619_51	2B	24.2	7.17295e-05	tiller number
AX-95257383	3B	52.8285	9.73937e-05	tiller number
wsnp_Ex_c5470_9657856	4A	82.3	0.000201131	tiller number
AX-94439903	4A	63.6	0.000214865	tiller number
Excalibur_c37649_125	2A	64.3	0.000217289	tiller number
Ex_c19057_965	5A	17.4	0.000269529	tiller number
tplb0057m23_716	5A	18.2	0.000269529	tiller number
IAAV1502	2B	129.4	0.00030265	tiller number
BS00068506_51	6B	68.5	0.000360279	tiller number
AX-95212081	4A	63.6	0.000389229	tiller number
wsnp_Ra_c8484_14372815	1B	42.9	0.000584166	tiller number
AX-94639048	1B	42.9	0.000635366	tiller number
BobWhite_rep_c63429_271	4A	63.6	0.000928096	tiller number
wsnp_Ex_rep_c104859_89444355	4A	63.6	0.000928096	tiller number
Tdurum_contig26542_457	2B	72.2	0.000268369	tiller DW
wsnp_Ku_c2637_5009091	6D	3.1	0.000355217	tiller DW
AX-94489094	5B	111	0.000460628	tiller DW
Tdurum_contig26542_281	2B	72.2	0.000615733	tiller DW
BobWhite_c15849_189	6A	2	0.000641975	tiller DW
Ku_c269_2643	2A	29.6	0.000686608	tiller DW
Ra_c2798_261	2A	29.6	0.000686608	tiller DW
AX-94569672	6D	3.1	0.00078938	tiller DW
Tdurum_contig54860_1393	7A	6.5	0.000796631	tiller DW
wsnp_Ex_c29623_38630871	3B	60.5	0.000844756	tiller DW
BS00090869_51	3B	60.5	0.000844756	tiller DW
AX-94406711	6B	28	0.000870267	tiller DW
Tdurum_contig43335_1521	6B	100.3	0.000875821	tiller DW
AX-95652751	3A	118.7	5.66503e-05	stem length
wsnp_Ku_c10468_17301042	3A	118.7	5.75357e-05	stem length
AX-94738314	2B	87.5	7.63634e-05	stem length
BS00026396_51	3A	118.7	8.77135e-05	stem length
Excalibur_c63243_434	6B	47.5	0.000190109	stem length
AX-94390219	6B	49	0.000489537	stem length
AX-94492424	6B	49	0.000489537	stem length
AX-95099750	6B	49	0.000489537	stem length
wsnp_Ex_c9971_16412345	7A	136	0.000614822	stem length
AX-95143478	6B	49	0.000655489	stem length
AX-94408662	6B	45.9	0.000700784	stem length
RAC875_s118883_99	2A	10.5	0.000775596	stem length
AX-94481934	4A	61.2	0.00081181	stem length
AX-94426964	7B	46.8	0.000853979	stem length
RAC875_c25672_473	6B	45.9	0.000892909	stem length
TA015451-0472	6B	49	0.000911382	stem length
AX-94849424	7B	46.8	0.000966497	stem length
wsnp_BF293620A_Ta_2_3	5A	57.7	2.36134e-05	leaf number
AX-95631185	1A	55.6	7.23988e-05	leaf number
IACX5982	1A	55.6	8.75962e-05	leaf number
AX-94921896	1A	55.6	9.67171e-05	leaf number
BobWhite_c4646_119	1A	55.6	9.91852e-05	leaf number
IAAV7221	4B	2.2	0.000223347	leaf number
AX-94955360	5A	48.1	0.000292681	leaf number
AX-94425015	4B	2.2	0.000338486	leaf number
AX-94632604	4B	2.2	0.000338486	leaf number
AX-94578038	5A	11	0.000453004	leaf number
AX-94663690	5A	11	0.000649196	leaf number
RAC875_c46454_129	2B	61.9	0.000653311	leaf number
BS00009540_51	2B	61.9	0.000653311	leaf number
Excalibur_c94383_157	2B	135.5	0.000875476	leaf number
BS00088035_51	1A	76.1	0.000971267	leaf number
AX-94633263	1A	51.6	5.64241e-05	leaf DW
Tdurum_contig47183_205	1A	54.8	0.00017607	leaf DW
AX-94488826	1A	51.6	0.000412345	leaf DW
Excalibur_rep_c106082_272	5D	167.8	0.000506166	leaf DW
RAC875_c16136_1597	1B	66.1	0.000963657	leaf DW
AX-94665654	5A	64.8	4.38475e-05	main DW
AX-95241084	5A	64.8	4.38475e-05	main DW
AX-94548048	5A	65.6	4.38475e-05	main DW
AX-94431696	5A	65.6	4.50243e-05	main DW
wsnp_BG607308A_Ta_2_1	5A	65.6	0.000151522	main DW
wsnp_Ex_c1943_3663067	5A	65.6	0.000254502	main DW
wsnp_BG607308A_Ta_2_2	5A	65.6	0.000254502	main DW
TA001269-1282	5A	22.2	0.000261404	main DW
AX-94753430	5A	22.2	0.000303559	main DW
Tdurum_contig10100_523	5B	166.5	0.000904982	main DW
AX-94638908	7B	136.5	0.000116237	spike length
CAP8_c2277_179	5B	166.5	0.000176527	spike length
AX-95138710	2D	74.8	0.00017944	spike length
AX-94389559	5A	11	0.000209336	spike length
Tdurum_contig10100_523	5B	166.5	0.000236558	spike length
AX-95150902	5B	2.3	0.000296422	spike length
AX-95153605	1A	0	0.000446741	spike length
AX-94641470	5B	122.6	0.000503239	spike length
wsnp_Ex_c2820_5215394	3B	42.6	0.000665721	spike length
AX-94498228	6B	49	0.000715511	spike length
AX-94914468	7D	19.7	0.00075271	spike length
AX-94603664	2A	64.3	0.000788808	spike length
Kukri_c18148_1177	7B	135.7	0.00094403	spike length
AX-94431272	7A	142.3	2.21347e-05	total spikelet number
AX-95228002	4A	74.6	3.24278e-05	total spikelet number
AX-94400797	2A	64.3	8.68402e-05	total spikelet number
AX-94381449	2A	64.3	0.000119396	total spikelet number
BobWhite_rep_c63429_271	4A	63.6	0.000220622	total spikelet number
wsnp_Ex_rep_c104859_89444355	4A	63.6	0.000220622	total spikelet number
AX-95138710	2D	74.8	0.000233205	total spikelet number
BS00021991_51	5D	167.8	0.000316443	total spikelet number
RFL_Contig617_1357	5D	167.8	0.000323389	total spikelet number
AX-95078137	5D	167.8	0.000387203	total spikelet number
AX-95150902	5B	2.3	0.00039515	total spikelet number
BS00022160_51	4A	63.6	0.000431644	total spikelet number
AX-94593930	5D	167.8	0.000559678	total spikelet number
AX-94603664	2A	64.3	0.000579744	total spikelet number
AX-94439903	4A	63.6	0.000604014	total spikelet number
AX-94744482	5D	167.8	0.000605263	total spikelet number
BS00022174_51	4A	63.6	0.000619653	total spikelet number
Kukri_c7827_1309	5D	167.8	0.000627784	total spikelet number
Kukri_c48936_107	5D	167.8	0.000627784	total spikelet number
RAC875_c3988_3479	5D	167.8	0.000627784	total spikelet number
wsnp_Ex_c6657_11523455	5D	167.8	0.000627784	total spikelet number
Kukri_c7827_1168	5D	167.8	0.000627784	total spikelet number
AX-94637193	5D	167.8	0.000877528	total spikelet number
AX-95170041	5D	167.8	0.000877528	total spikelet number
AX-95091790	5D	167.8	0.000901741	total spikelet number
RAC875_c93365_200	5D	167.8	0.000916189	total spikelet number
BS00011935_51	5D	167.8	0.000916189	total spikelet number
AX-94386025	5D	167.8	0.000963597	total spikelet number
CAP12_c4778_199	3B	45.8	5.86215e-06	fertile spikelet number
AX-94694497	3B	47.424	0.000220064	fertile spikelet number
AX-95200434	3B	47.424	0.000245943	fertile spikelet number
wsnp_JD_c9902_10674725	3B	45.8	0.000251727	fertile spikelet number
AX-94925607	3B	47.424	0.000312024	fertile spikelet number
AX-94462133	3B	47.424	0.000336486	fertile spikelet number
AX-94425327	3B	46.5906	0.000392961	fertile spikelet number
Excalibur_rep_c101407_222	7A	68.4	0.000398101	fertile spikelet number
AX-94580358	3B	47.424	0.000411224	fertile spikelet number
wsnp_Ex_c2580_4800027	3B	52.8	0.000614239	fertile spikelet number
wsnp_Ex_rep_c67067_65534806	3B	47.4	0.000875997	fertile spikelet number
Tdurum_contig50698_601	6A	47.3	0.000878872	fertile spikelet number
Kukri_c12701_908	7A	68.4	0.000988311	fertile spikelet number
AX-94501088	3B	45.8093	0.000997767	fertile spikelet number
AX-94431696	5A	65.6	1.05575e-05	spike DW
AX-94665654	5A	64.8	1.16657e-05	spike DW
AX-95241084	5A	64.8	1.16657e-05	spike DW
AX-94548048	5A	65.6	1.16657e-05	spike DW
wsnp_BG607308A_Ta_2_1	5A	65.6	5.24557e-05	spike DW
wsnp_Ex_c1943_3663067	5A	65.6	9.27255e-05	spike DW
wsnp_BG607308A_Ta_2_2	5A	65.6	9.27255e-05	spike DW
TA001269-1282	5A	22.2	0.000311032	spike DW
AX-94753430	5A	22.2	0.000486501	spike DW
CAP8_c2277_179	5B	166.5	1.53115e-05	main stem DW
Tdurum_contig10100_523	5B	166.5	2.77652e-05	main stem DW
AX-94525631	2B	45.8	3.41162e-05	main stem DW
wsnp_Ku_c4924_8816643	4A	85.5	8.58081e-05	main stem DW
RAC875_c15745_124	5A	11	0.000285869	main stem DW
wsnp_RFL_Contig3405_3533915	7B	63.9	0.000326824	main stem DW
wsnp_Ex_c905_1748920	5A	11	0.000363937	main stem DW
BobWhite_c12428_371	3A	135.1	0.000611737	main stem DW
BS00041742_51	3A	135.1	0.000611737	main stem DW
AX-94660817	3A	135.1	0.000621203	main stem DW
AX-95257633	4D	47	0.00074089	main stem DW
BS00000209_51	2A	103.7	0.000762144	main stem DW
AX-94398853	2A	103.7	0.00077584	main stem DW
TA005251-0278	1B	61.1	0.000857376	main stem DW
BS00072157_51	4A	118.1	0.000864755	main stem DW
AX-94467920	2A	76.2	0.00088294	main stem DW
AX-94510228	2A	76.2	0.00088294	main stem DW
AX-94517432	2A	76.2	0.00088294	main stem DW
AX-94387981	2A	76.2	0.000887008	main stem DW
AX-95630350	4A	120.4	0.000891812	main stem DW
BS00070004_51	2A	76.2	0.000894446	main stem DW
BS00022377_51	2A	76.2	0.000894446	main stem DW
BS00070005_51	2A	76.2	0.000894446	main stem DW
BS00080654_51	2A	76.2	0.000894446	main stem DW
BS00110587_51	2A	76.2	0.000894446	main stem DW
RAC875_c35521_185	2A	76.2	0.000894446	main stem DW
RAC875_rep_c69987_930	2A	76.2	0.000894446	main stem DW
BS00039406_51	2A	76.2	0.000894446	main stem DW
BS00110586_51	2A	76.2	0.000898015	main stem DW
wsnp_CAP12_rep_c4048_1842112	6A	118.3	0.000171927	grain number/spike, main shoot
wsnp_Ex_c7965_13520238	1A	26.1	0.000262976	grain number/spike, main shoot
tplb0026o20_691	6A	119.1	0.000451497	grain number/spike, main shoot
RAC875_rep_c107515_508	6B	49	0.000472863	grain number/spike, main shoot
BS00103478_51	1A	26.1	0.000520394	grain number/spike, main shoot
AX-95104288	4A	28.4	0.000526599	grain number/spike, main shoot
wsnp_Ra_c11600_18784716	6B	49	0.000654841	grain number/spike, main shoot
Tdurum_contig51087_573	7B	59.1	0.000708642	grain number/spike, main shoot
BS00028476_51	1B	88.8	0.000932639	grain number/spike, main shoot
AX-94431696	5A	65.6	4.0502e-05	grain weight/spike, main shoot
AX-94665654	5A	64.8	4.50284e-05	grain weight/spike, main shoot
AX-95241084	5A	64.8	4.50284e-05	grain weight/spike, main shoot
AX-94548048	5A	65.6	4.50284e-05	grain weight/spike, main shoot
wsnp_BG607308A_Ta_2_1	5A	65.6	0.000193603	grain weight/spike, main shoot
BS00042054_51	1B	40.5	0.00028673	grain weight/spike, main shoot
wsnp_Ex_c1943_3663067	5A	65.6	0.000291699	grain weight/spike, main shoot
wsnp_BG607308A_Ta_2_2	5A	65.6	0.000291699	grain weight/spike, main shoot
IAAV7221	4B	2.2	1.35009e-07	spike chaff
BS00063217_51	6B	68.5	3.76598e-07	spike chaff
CAP7_rep_c12929_169	6B	68.5	3.76598e-07	spike chaff
RAC875_c7630_1383	6B	68.5	3.76598e-07	spike chaff
Kukri_c73868_961	6B	68.5	4.74652e-07	spike chaff
GENE-3758_627	6B	68.5	5.161e-07	spike chaff
Kukri_c4780_395	6B	68.5	5.24973e-07	spike chaff
AX-95117255	5B	45.8	8.7128e-07	spike chaff
CAP7_rep_c12929_224	6B	68.5	1.02113e-06	spike chaff
AX-94766725	6B	68.5	6.10797e-06	spike chaff
AX-95209292	6B	68.5	6.63957e-06	spike chaff
AX-95177423	6B	68.5	6.88462e-06	spike chaff
AX-95099173	6B	68.5	7.65685e-06	spike chaff
AX-94505457	6B	68.5	8.0518e-06	spike chaff
AX-94711395	6B	68.5	8.0518e-06	spike chaff
AX-94907600	6B	68.5	8.0518e-06	spike chaff
AX-95102271	6B	68.5	8.18697e-06	spike chaff
BS00037462_51	6B	68.5	8.59567e-06	spike chaff
BS00068506_51	6B	68.5	1.4741e-05	spike chaff
BS00037464_51	6B	68.5	1.68533e-05	spike chaff
RAC875_c22552_380	2B	63.5	4.87198e-05	spike chaff
Excalibur_c41536_808	2B	63.5	4.87198e-05	spike chaff
AX-94425015	4B	2.2	4.96031e-05	spike chaff
AX-94632604	4B	2.2	4.96031e-05	spike chaff
Kukri_c40388_844	5B	45.8	8.14356e-05	spike chaff
Tdurum_contig354_149	5B	45.8	8.14356e-05	spike chaff
wsnp_Ex_c43518_49814933	5B	45.8	8.14356e-05	spike chaff
RAC875_c96137_101	5B	45.8	8.14356e-05	spike chaff
TA005344-0744	5B	45.8	8.14356e-05	spike chaff
AX-94452303	6B	68.5	0.00012223	spike chaff
AX-95208911	6B	68.5	0.000126683	spike chaff
AX-94431190	6B	62.3	0.000164419	spike chaff
AX-95630048	6B	68.5	0.000235015	spike chaff
RAC875_rep_c111788_253	7B	136.5	0.000246143	spike chaff
wsnp_Ex_c8360_14085858	3B	6.9	0.000253551	spike chaff
AX-94667285	5A	28.5	0.000314952	spike chaff
RAC875_c36684_56	5B	45.8	0.000339479	spike chaff
wsnp_JD_c38123_27754848	5B	45.8	0.000339479	spike chaff
AX-94388422	5A	0	0.000364273	spike chaff
Jagger_c1077_98	6B	52.9	0.000434831	spike chaff
wsnp_Ku_c1876_3666308	6B	52.9	0.000434831	spike chaff
AX-94403686	6B	52.9	0.000447828	spike chaff
AX-95633124	1D	62.2	0.000459815	spike chaff
AX-94892575	5A	0	0.000468367	spike chaff
AX-94505267	4A	156.3	0.000480989	spike chaff
IAAV4542	7B	142	0.000515265	spike chaff
AX-94805819	6B	56	0.000525227	spike chaff
RAC875_c50422_299	2B	87.5	0.000558669	spike chaff
GENE-1074_108	6B	56.8	0.000639306	spike chaff
AX-94416085	6B	56.8	0.000657218	spike chaff
BS00000066_51	1B	46	0.000662701	spike chaff
AX-94963121	7B	142	0.000688313	spike chaff
Tdurum_contig31102_299	1B	46	0.000695477	spike chaff
Kukri_c44167_272	6B	56	0.000770653	spike chaff
AX-94405010	6B	55.2	0.000792724	spike chaff
TA001247-0573	3D	3.2	0.000898941	spike chaff
AX-94721855	7B	127.3	0.000983194	spike chaff
IACX6772	5B	134.4	0.000988718	spike chaff
AX-94703693	4B	61	9.799e-05	main shoot TKW
Tdurum_contig51818_145	4B	61	0.000290411	main shoot TKW
AX-95129444	4B	61	0.000564693	main shoot TKW
wsnp_JD_c2623_3541255	3B	44.9	0.000911191	main shoot TKW
wsnp_CAP8_c458_368125	1D	48.1	0.000180232	seed area, main shoot
AX-94556747	2B	45.8	0.000213258	seed area, main shoot
AX-94708824	1B	35	0.000285072	seed area, main shoot
RAC875_c48997_1160	1D	48.1	0.000342862	seed area, main shoot
RAC875_c16943_404	5A	39.5	0.000469271	seed area, main shoot
wsnp_Ex_c17899_26666328	7A	121.1	0.000544346	seed area, main shoot
AX-94927789	7B	141.2	0.000690145	seed area, main shoot
Tdurum_contig42584_1190	7B	140.4	0.000940623	seed area, main shoot
Kukri_c63259_151	3A	87	0.000949193	seed area, main shoot
Kukri_c4818_332	5B	97.8	0.000964943	seed area, main shoot
AX-94442837	5B	97.8	0.000971059	seed area, main shoot
Kukri_c63259_151	3A	87	0.000139028	seed width, main shoot
AX-94927789	7B	141.2	0.000332037	seed width, main shoot
wsnp_CAP8_c458_368125	1D	48.1	0.000367714	seed width, main shoot
AX-94446534	3A	83.1	0.000479811	seed width, main shoot
Tdurum_contig42584_1190	7B	140.4	0.000642695	seed width, main shoot
BS00060391_51	3A	83.1	0.0006924	seed width, main shoot
BS00072296_51	3A	83.1	0.0006924	seed width, main shoot
AX-94556747	2B	45.8	0.000704559	seed width, main shoot
RAC875_c48997_1160	1D	48.1	0.000781053	seed width, main shoot
Kukri_c4126_208	1A	26.1	0.000863122	seed width, main shoot
AX-94402122	1A	26.1	0.000883241	seed width, main shoot
AX-94791155	1A	26.1	0.000883241	seed width, main shoot
AX-95182057	1A	26.1	0.000883241	seed width, main shoot
AX-95230703	1A	26.1	0.000883241	seed width, main shoot
AX-95684821	1A	26.1	0.000883241	seed width, main shoot
AX-95085103	1A	26.1	0.000915906	seed width, main shoot
AX-94416667	1A	26.1	0.000928096	seed width, main shoot
BS00022667_51	1A	26.1	0.000938994	seed width, main shoot
AX-94708824	1B	35	0.000144702	seed length, main shoot
RAC875_c16943_404	5A	39.5	0.000158119	seed length, main shoot
AX-94556747	2B	45.8	0.000230786	seed length, main shoot
wsnp_Ex_c17899_26666328	7A	121.1	0.000436996	seed length, main shoot
wsnp_CAP8_c458_368125	1D	48.1	0.000455299	seed length, main shoot
AX-95258348	5B	45.8	0.000589446	seed length, main shoot
RAC875_c48997_1160	1D	48.1	0.000700237	seed length, main shoot
wsnp_Ku_c50354_55979952	5B	45.8	0.000758381	seed length, main shoot
BS00023161_51	5B	45.8	0.000932855	seed length, main shoot
BS00040350_51	5B	45.8	0.000932855	seed length, main shoot
wsnp_Ku_c20701_30355248	5B	45.8	0.000932855	seed length, main shoot
BobWhite_c2661_155	3D	157.9	0.000302853	spikelet density
RAC875_c7016_2039	4A	118.1	0.00065535	spikelet density
wsnp_Ra_c16476_25132652	4A	115	0.00066608	spikelet density
Kukri_c33315_159	4A	115.8	0.00066608	spikelet density
AX-94761767	4A	115	0.000749726	spikelet density
Excalibur_c50856_63	1D	71	0.000122035	spike fertility index
Excalibur_c48317_242	1D	71	0.000283648	spike fertility index
IAAV7473	1D	71	0.000283648	spike fertility index
wsnp_Ra_rep_c105182_89171305	7A	89.8	0.00029335	spike fertility index
RAC875_rep_c105182_460	7A	89.8	0.00029335	spike fertility index
wsnp_Ra_rep_c105182_89171265	7A	89.8	0.00029335	spike fertility index
Kukri_c47141_54	7A	89.8	0.00029335	spike fertility index
Kukri_c47141_79	7A	89.8	0.00029335	spike fertility index
wsnp_Ex_c49880_54354165	7A	89.8	0.00029335	spike fertility index
AX-94673659	1D	71	0.000294093	spike fertility index
AX-94961570	7A	89.8	0.00030476	spike fertility index
AX-95186853	7A	89.8	0.00030476	spike fertility index
AX-94514809	1D	70.2	0.000319543	spike fertility index
wsnp_Ex_c12447_19847242	1D	71	0.00033762	spike fertility index
wsnp_Ex_c1924_3630249	7A	89.8	0.00036356	spike fertility index
Ra_c1227_2718	7A	89.8	0.00036356	spike fertility index
RAC875_c15970_89	3A	118.7	0.000371062	spike fertility index
RAC875_c87321_108	1D	71	0.000398737	spike fertility index
wsnp_Ex_c18665_27541568	1D	71	0.000398737	spike fertility index
AX-95004153	1D	70.2	0.000547856	spike fertility index
AX-94551520	1D	71	0.000630048	spike fertility index
AX-94627514	1D	71.8	0.000761044	spike fertility index
AX-94447005	1D	72.6	0.000761044	spike fertility index
AX-95254832	1D	72.6	0.000761044	spike fertility index
Ra_c1211_1656	1D	71.8	0.000782162	spike fertility index
IAAV5841	1D	71	0.000804343	spike fertility index
AX-95110895	1D	71	0.000829092	spike fertility index
AX-94893816	1D	71	0.000862685	spike fertility index
AX-95190837	1D	76.1	0.000868961	spike fertility index
BS00079237_51	7A	1.6	0.000961118	spike fertility index
AX-94799678	3D	3.2	0.000986962	spike fertility index
RAC875_c1211_3475	1D	71.8	0.000993943	spike fertility index
wsnp_Ra_rep_c105182_89171305	7A	89.8	4.48525e-05	grain weight/spike chaff
RAC875_rep_c105182_460	7A	89.8	4.48525e-05	grain weight/spike chaff
wsnp_Ra_rep_c105182_89171265	7A	89.8	4.48525e-05	grain weight/spike chaff
Kukri_c47141_54	7A	89.8	4.48525e-05	grain weight/spike chaff
Kukri_c47141_79	7A	89.8	4.48525e-05	grain weight/spike chaff
wsnp_Ex_c49880_54354165	7A	89.8	4.48525e-05	grain weight/spike chaff
AX-94961570	7A	89.8	4.66767e-05	grain weight/spike chaff
AX-95186853	7A	89.8	4.66767e-05	grain weight/spike chaff
wsnp_Ex_c1924_3630249	7A	89.8	6.8827e-05	grain weight/spike chaff
Ra_c1227_2718	7A	89.8	6.8827e-05	grain weight/spike chaff
BS00063512_51	1B	110.1	0.000150805	grain weight/spike chaff
Ra_c31466_694	7A	89.8	0.000351745	grain weight/spike chaff
BobWhite_c14689_172	5A	65.6	0.000562726	grain weight/spike chaff
RAC875_c21280_2176	7A	89.8	0.000583953	grain weight/spike chaff
AX-94441589	5A	65.6	0.000656537	grain weight/spike chaff
AX-94508109	3A	60.6	0.000685581	grain weight/spike chaff
AX-94872610	3A	60.6	0.000685581	grain weight/spike chaff
AX-95007707	4B	31.4	0.000717194	grain weight/spike chaff
BS00022773_51	5B	29	0.000746313	grain weight/spike chaff
AX-95632312	6A	98.5	0.000841981	grain weight/spike chaff
AX-94536178	3B	127.208	0.000960275	grain weight/spike chaff
RAC875_rep_c117959_132	3A	59.8	3.44946e-05	spikelet fertility
BobWhite_c43681_334	3A	61.4	4.0679e-05	spikelet fertility
Ex_c9685_1264	3A	61.4	4.0679e-05	spikelet fertility
RFL_Contig1034_2351	3A	61.4	4.0679e-05	spikelet fertility
wsnp_Ku_c3286_6111360	3A	61.4	4.0679e-05	spikelet fertility
GENE-3343_183	3A	61.4	4.0679e-05	spikelet fertility
RAC875_c8010_155	3A	61.4	4.0679e-05	spikelet fertility
BS00110405_51	3A	61.4	4.0679e-05	spikelet fertility
Kukri_c20889_526	3A	61.4	4.0679e-05	spikelet fertility
wsnp_Ex_c47907_52974924	3A	61.4	4.0679e-05	spikelet fertility
Ku_c14313_1194	3A	61.4	4.0679e-05	spikelet fertility
AX-94545557	3A	61.4	4.11104e-05	spikelet fertility
AX-94890038	3A	61.4	4.11104e-05	spikelet fertility
AX-94914946	3A	61.4	4.11104e-05	spikelet fertility
AX-95217449	3A	61.4	4.11104e-05	spikelet fertility
AX-94845415	3A	61.4	6.00951e-05	spikelet fertility
AX-95018710	7A	1.6	9.4967e-05	spikelet fertility
AX-94794970	7A	1.6	0.00010942	spikelet fertility
BS00079237_51	7A	1.6	0.000115903	spikelet fertility
AX-94437052	7A	1.6	0.000173298	spikelet fertility
AX-94606661	7A	1.6	0.000173298	spikelet fertility
AX-94937022	7A	1.6	0.000173298	spikelet fertility
AX-94515920	3A	61.4	0.000180039	spikelet fertility
AX-94609346	3A	61.4	0.000201887	spikelet fertility
AX-94749619	7A	1.6	0.000280909	spikelet fertility
RAC875_c26706_504	7A	1.6	0.000432618	spikelet fertility
Kukri_c42622_417	7A	1.6	0.000432618	spikelet fertility
Tdurum_contig52015_1149	7A	1.6	0.000432618	spikelet fertility
Excalibur_c62100_325	7A	1.6	0.000457121	spikelet fertility
Tdurum_contig52015_426	7A	1.6	0.000522362	spikelet fertility
RAC875_c54764_319	7A	1.6	0.000670085	spikelet fertility
IAAV4112	7A	1.6	0.000670085	spikelet fertility
Tdurum_contig75811_1629	7A	1.6	0.000670085	spikelet fertility
Kukri_c42622_369	7A	1.6	0.000670085	spikelet fertility
AX-94720913	5B	45.8	0.000680396	spikelet fertility
AX-95080277	7A	1.6	0.000784644	spikelet fertility
Tdurum_contig52015_1320	7A	1.6	0.000793239	spikelet fertility
IAAV298	2D	0	5.75696e-05	spike DW/main stem DW
AX-95126957	2A	69.8	9.72431e-05	spike DW/main stem DW
BS00022896_51	2A	69.8	0.000181726	spike DW/main stem DW
IACX9458	1A	26.1	0.000231647	spike DW/main stem DW
wsnp_Ex_c1137_2182795	1A	26.1	0.000260479	spike DW/main stem DW
RAC875_c26353_719	5A	57.7	0.000301516	spike DW/main stem DW
AX-95257633	4D	47	0.000332116	spike DW/main stem DW
Ku_c4823_673	1A	26.1	0.000456271	spike DW/main stem DW
Tdurum_contig50473_889	1B	46	0.000570276	spike DW/main stem DW
BS00062734_51	3B	56.7	0.000617367	spike DW/main stem DW
Tdurum_contig63834_340	1B	46	0.000627036	spike DW/main stem DW
AX-94860603	2A	70.6	0.00065857	spike DW/main stem DW
AX-95631057	2D	0	0.000666777	spike DW/main stem DW
AX-94728173	4D	47	0.000745347	spike DW/main stem DW
AX-94773648	4D	47	0.000839597	spike DW/main stem DW
RAC875_rep_c105718_585	4D	47	0.000858279	spike DW/main stem DW
RAC875_rep_c105718_672	4D	47	0.000858279	spike DW/main stem DW
BS00070004_51	2A	76.2	0.000919413	spike DW/main stem DW
BS00022377_51	2A	76.2	0.000919413	spike DW/main stem DW
BS00070005_51	2A	76.2	0.000919413	spike DW/main stem DW
BS00080654_51	2A	76.2	0.000919413	spike DW/main stem DW
BS00110587_51	2A	76.2	0.000919413	spike DW/main stem DW
RAC875_c35521_185	2A	76.2	0.000919413	spike DW/main stem DW
RAC875_rep_c69987_930	2A	76.2	0.000919413	spike DW/main stem DW
BS00039406_51	2A	76.2	0.000919413	spike DW/main stem DW
AX-94467920	2A	76.2	0.000941928	spike DW/main stem DW
AX-94510228	2A	76.2	0.000941928	spike DW/main stem DW
AX-94517432	2A	76.2	0.000941928	spike DW/main stem DW
BS00110586_51	2A	76.2	0.000967842	spike DW/main stem DW
AX-94387981	2A	76.2	0.000990322	spike DW/main stem DW
BobWhite_c15849_189	6A	2	0.000167847	plant DW
BS00037002_51	6A	5.2	0.000698752	plant DW
Kukri_c7146_870	6A	2	0.000927195	plant DW
AX-94844376	2D	22.7	2.28898e-05	grain number/plant
Kukri_rep_c106786_230	2D	22.7	2.33856e-05	grain number/plant
BS00067046_51	2D	22.7	6.0736e-05	grain number/plant
wsnp_JD_rep_c63957_40798121	2D	22.7	6.64881e-05	grain number/plant
Kukri_rep_c113120_104	2D	22.7	6.64881e-05	grain number/plant
wsnp_Ex_c29623_38630871	3B	60.5	0.000151695	grain number/plant
BS00090869_51	3B	60.5	0.000151695	grain number/plant
BobWhite_c40087_93	3B	60.5	0.000214835	grain number/plant
Kukri_c36758_140	1B	92.9	0.000246104	grain number/plant
BS00037002_51	6A	5.2	0.000342476	grain number/plant
AX-94584025	6A	5.2	0.00035352	grain number/plant
BobWhite_c15849_189	6A	2	0.000356629	grain number/plant
AX-94498253	6A	5.2	0.000485595	grain number/plant
Kukri_c7146_870	6A	2	0.000531844	grain number/plant
BS00084314_51	6B	42.8	0.000543774	grain number/plant
BS00098103_51	6B	42.8	0.000543774	grain number/plant
TA002465-0455-w	6B	42.8	0.000543774	grain number/plant
AX-95104288	4A	28.4	0.000578989	grain number/plant
AX-94968471	6A	5.2	0.000612891	grain number/plant
AX-94907113	2D	22.7	0.000620799	grain number/plant
AX-94489094	5B	111	0.000686615	grain number/plant
AX-94862492	5B	45.8	0.000832896	grain number/plant
Excalibur_c34069_487	3B	60.5	0.000858284	grain number/plant
wsnp_Ex_c1934_3648624	3B	60.5	0.000858284	grain number/plant
Kukri_rep_c106786_230	2D	22.7	5.9326e-06	grain weight/plant
wsnp_JD_rep_c63957_40798121	2D	22.7	1.93048e-05	grain weight/plant
Kukri_rep_c113120_104	2D	22.7	1.93048e-05	grain weight/plant
BS00067046_51	2D	22.7	3.65904e-05	grain weight/plant
AX-94844376	2D	22.7	3.9323e-05	grain weight/plant
AX-94907113	2D	22.7	9.97075e-05	grain weight/plant
AX-94968471	6A	5.2	0.000332245	grain weight/plant
AX-94498253	6A	5.2	0.000644029	grain weight/plant
AX-94584025	6A	5.2	0.000683646	grain weight/plant
BobWhite_c15849_189	6A	2	0.000756918	grain weight/plant
AX-94703693	4B	61	1.32731e-05	whole plant TKW (g)
AX-95129444	4B	61	8.14258e-05	whole plant TKW (g)
Tdurum_contig51818_145	4B	61	9.91565e-05	whole plant TKW (g)
Excalibur_c42450_727	4B	61	0.000476368	whole plant TKW (g)
Jagger_c1432_289	4B	61	0.000476368	whole plant TKW (g)
Tdurum_contig37811_134	4B	61	0.000476368	whole plant TKW (g)
AX-94853198	5B	59.8	0.000667106	whole plant TKW (g)
wsnp_RFL_Contig2504_2093982	5B	59.8	0.000696807	whole plant TKW (g)
wsnp_Ex_c16963_25554867	5B	59.8	0.000696807	whole plant TKW (g)
RAC875_c30829_1711	5B	59.8	0.000696807	whole plant TKW (g)
wsnp_Ex_c16963_25554400	5B	59.8	0.000696807	whole plant TKW (g)
AX-94556747	2B	45.8	0.000872581	whole plant TKW (g)
AX-94556747	2B	45.8	1.82206e-05	seed area, whole plant
wsnp_CAP8_c458_368125	1D	48.1	2.40252e-05	seed area, whole plant
AX-94708824	1B	35	2.82501e-05	seed area, whole plant
RAC875_c48997_1160	1D	48.1	5.43333e-05	seed area, whole plant
BS00022768_51	1D	70.2	9.30783e-05	seed area, whole plant
wsnp_Ex_rep_c66423_64641680	1D	71	0.000226744	seed area, whole plant
wsnp_Ex_rep_c66423_64641115	1D	71	0.000231955	seed area, whole plant
wsnp_Ex_c12447_19847242	1D	71	0.000266411	seed area, whole plant
AX-94673659	1D	71	0.000292625	seed area, whole plant
AX-95110895	1D	71	0.000327787	seed area, whole plant
wsnp_Ex_c4267_7700325	3B	60.5	0.000364536	seed area, whole plant
RAC875_rep_c115371_98	3B	60.5	0.000364536	seed area, whole plant
AX-94893816	1D	71	0.000375554	seed area, whole plant
Excalibur_c48317_242	1D	71	0.000390266	seed area, whole plant
IAAV7473	1D	71	0.000390266	seed area, whole plant
Excalibur_c50856_63	1D	71	0.000395917	seed area, whole plant
IAAV5841	1D	71	0.000441789	seed area, whole plant
AX-94927789	7B	141.2	0.000512823	seed area, whole plant
AX-95004153	1D	70.2	0.000617224	seed area, whole plant
AX-94551520	1D	71	0.000665788	seed area, whole plant
CAP8_c9110_427	4D	55.7	0.00077825	seed area, whole plant
AX-95098004	4D	55.7	0.000807428	seed area, whole plant
AX-94514809	1D	70.2	0.000906142	seed area, whole plant
BobWhite_c40087_93	3B	60.5	0.000971055	seed area, whole plant
wsnp_CAP8_c458_368125	1D	48.1	4.40239e-05	seed width, whole plant
BS00022768_51	1D	70.2	4.53926e-05	seed width, whole plant
RAC875_c48997_1160	1D	48.1	0.000114187	seed width, whole plant
AX-94556747	2B	45.8	0.000149113	seed width, whole plant
wsnp_Ex_rep_c66423_64641680	1D	71	0.000197449	seed width, whole plant
wsnp_Ex_c12447_19847242	1D	71	0.000198621	seed width, whole plant
AX-94416667	1A	26.1	0.000209012	seed width, whole plant
wsnp_Ex_rep_c66423_64641115	1D	71	0.000219498	seed width, whole plant
wsnp_Ex_c4267_7700325	3B	60.5	0.000280279	seed width, whole plant
RAC875_rep_c115371_98	3B	60.5	0.000280279	seed width, whole plant
Excalibur_c50856_63	1D	71	0.000283568	seed width, whole plant
AX-94673659	1D	71	0.0002848	seed width, whole plant
AX-94708824	1B	35	0.000316109	seed width, whole plant
AX-95110895	1D	71	0.000333808	seed width, whole plant
Kukri_c4126_208	1A	26.1	0.000364429	seed width, whole plant
AX-94402122	1A	26.1	0.000382249	seed width, whole plant
AX-94791155	1A	26.1	0.000382249	seed width, whole plant
AX-95182057	1A	26.1	0.000382249	seed width, whole plant
AX-95230703	1A	26.1	0.000382249	seed width, whole plant
AX-95684821	1A	26.1	0.000382249	seed width, whole plant
AX-94893816	1D	71	0.000383771	seed width, whole plant
AX-95004153	1D	70.2	0.000406874	seed width, whole plant
Excalibur_c48317_242	1D	71	0.000411544	seed width, whole plant
IAAV7473	1D	71	0.000411544	seed width, whole plant
BS00022667_51	1A	26.1	0.000417251	seed width, whole plant
AX-94927789	7B	141.2	0.000420562	seed width, whole plant
AX-94551520	1D	71	0.000433787	seed width, whole plant
AX-95085103	1A	26.1	0.000456005	seed width, whole plant
IAAV5841	1D	71	0.000487253	seed width, whole plant
CAP8_c9110_427	4D	55.7	0.000496386	seed width, whole plant
AX-94514809	1D	70.2	0.000497891	seed width, whole plant
Kukri_rep_c69910_1153	1A	26.1	0.000693495	seed width, whole plant
AX-95098004	4D	55.7	0.000724573	seed width, whole plant
AX-94698745	1A	26.1	0.000870215	seed width, whole plant
BS00083339_51	1A	26.1	0.000918006	seed width, whole plant
IAAV2147	1A	26.1	0.000918006	seed width, whole plant
TA002993-0179-w	1A	26.1	0.000918006	seed width, whole plant
AX-94708824	1B	35	9.70491e-06	seed length, whole plant
AX-94556747	2B	45.8	1.81211e-05	seed length, whole plant
wsnp_CAP8_c458_368125	1D	48.1	6.97788e-05	seed length, whole plant
RAC875_c48997_1160	1D	48.1	0.000124391	seed length, whole plant
AX-94442837	5B	97.8	0.000250651	seed length, whole plant
Kukri_c4818_332	5B	97.8	0.000250891	seed length, whole plant
wsnp_Ex_c17899_26666328	7A	121.1	0.000411985	seed length, whole plant
BS00022768_51	1D	70.2	0.000771972	seed length, whole plant
BS00067046_51	2D	22.7	4.6966e-05	harvest index
AX-94844376	2D	22.7	0.000227081	harvest index
Excalibur_c12254_2003	1D	3.4	0.000403704	harvest index
tplb0025b13_2687	1D	3.4	0.000403704	harvest index
AX-94545557	3A	61.4	0.000420386	harvest index
AX-94890038	3A	61.4	0.000420386	harvest index
AX-94914946	3A	61.4	0.000420386	harvest index
AX-95217449	3A	61.4	0.000420386	harvest index
AX-94609346	3A	61.4	0.000428486	harvest index
AX-94515920	3A	61.4	0.000442634	harvest index
BobWhite_c43681_334	3A	61.4	0.000458212	harvest index
Ex_c9685_1264	3A	61.4	0.000458212	harvest index
RFL_Contig1034_2351	3A	61.4	0.000458212	harvest index
wsnp_Ku_c3286_6111360	3A	61.4	0.000458212	harvest index
GENE-3343_183	3A	61.4	0.000458212	harvest index
RAC875_c8010_155	3A	61.4	0.000458212	harvest index
BS00110405_51	3A	61.4	0.000458212	harvest index
Kukri_c20889_526	3A	61.4	0.000458212	harvest index
wsnp_Ex_c47907_52974924	3A	61.4	0.000458212	harvest index
Ku_c14313_1194	3A	61.4	0.000458212	harvest index
RAC875_rep_c117959_132	3A	59.8	0.000466672	harvest index
AX-94845415	3A	61.4	0.000477021	harvest index
wsnp_JD_rep_c63957_40798121	2D	22.7	0.000518671	harvest index
Kukri_rep_c113120_104	2D	22.7	0.000518671	harvest index
Kukri_rep_c106786_230	2D	22.7	0.000520227	harvest index
wsnp_Ex_c1924_3630249	7A	89.8	0.000864625	harvest index
Ra_c1227_2718	7A	89.8	0.000864625	harvest index
wsnp_Ra_rep_c105182_89171305	7A	89.8	0.000938201	harvest index
RAC875_rep_c105182_460	7A	89.8	0.000938201	harvest index
wsnp_Ra_rep_c105182_89171265	7A	89.8	0.000938201	harvest index
Kukri_c47141_54	7A	89.8	0.000938201	harvest index
Kukri_c47141_79	7A	89.8	0.000938201	harvest index
wsnp_Ex_c49880_54354165	7A	89.8	0.000938201	harvest index
AX-94961570	7A	89.8	0.000968917	harvest index
AX-95186853	7A	89.8	0.000968917	harvest index
wsnp_Ku_c2637_5009091	6D	3.1	4.98488e-05	tiller DW/main DW
AX-94387236	6B	24.9	8.16775e-05	tiller DW/main DW
AX-95154820	1B	0	0.000133949	tiller DW/main DW
BobWhite_c15766_562	2A	101.4	0.000195805	tiller DW/main DW
Tdurum_contig54860_1393	7A	6.5	0.000214282	tiller DW/main DW
AX-94927265	1A	83.9	0.000217335	tiller DW/main DW
wsnp_Ex_c29623_38630871	3B	60.5	0.000246171	tiller DW/main DW
BS00090869_51	3B	60.5	0.000246171	tiller DW/main DW
AX-94569672	6D	3.1	0.000249334	tiller DW/main DW
Tdurum_contig15285_588	7A	6.5	0.00027737	tiller DW/main DW
AX-94820393	5B	111	0.000354136	tiller DW/main DW
wsnp_RFL_Contig3396_3515504	3A	59	0.000361555	tiller DW/main DW
AX-94489094	5B	111	0.000410625	tiller DW/main DW
tplb0057m23_1318	5A	18.2	0.000428668	tiller DW/main DW
wsnp_Ex_rep_c66476_64726880	7A	6.5	0.000527574	tiller DW/main DW
wsnp_Ex_c5123_9088111	2B	87.5	0.000530045	tiller DW/main DW
Tdurum_contig26542_281	2B	72.2	0.000547071	tiller DW/main DW
BobWhite_c40087_93	3B	60.5	0.000560867	tiller DW/main DW
AX-94712956	3B	60.5218	0.000564423	tiller DW/main DW
Tdurum_contig51605_194	3B	137	0.00062728	tiller DW/main DW
Tdurum_contig14559_204	6B	42.8	0.000659011	tiller DW/main DW
Excalibur_c25211_828	6A	37.3	0.000672515	tiller DW/main DW
Tdurum_contig75292_933	6A	37.3	0.000718793	tiller DW/main DW
TA005058-0493	6A	37.3	0.000718793	tiller DW/main DW
RFL_Contig5871_1771	3B	60.5	0.00072882	tiller DW/main DW
wsnp_Ku_c7890_13514597	5A	11	0.000739438	tiller DW/main DW
RAC875_c34617_143	6A	37.3	0.000749521	tiller DW/main DW
AX-94455987	3B	60.5218	0.000750848	tiller DW/main DW
AX-94584614	3B	60.5218	0.000750848	tiller DW/main DW
BS00022815_51	5A	18.2	0.000837867	tiller DW/main DW
RFL_Contig4939_885	6A	37.3	0.000878179	tiller DW/main DW
AX-94419084	2A	57.1	0.000922376	tiller DW/main DW
wsnp_Ku_c4615_8326355	7A	13.4	0.000954056	tiller DW/main DW
RAC875_c8714_653	4A	155.5	0.000995112	tiller DW/main DW
tplb0036j13_718	6B	55.2	7.65117e-06	max floret A
AX-94502606	6B	39.8	1.98771e-05	max floret A
Kukri_c5594_717	5B	63.7	2.60915e-05	max floret A
BobWhite_rep_c49058_130	5B	63.7	2.60915e-05	max floret A
wsnp_Ex_c28481_37607810	5B	63.7	2.60915e-05	max floret A
wsnp_Ex_c28481_37608092	5B	63.7	2.60915e-05	max floret A
CAP12_rep_c4520_207	5B	63.7	2.60915e-05	max floret A
RFL_Contig1675_153	5B	63.7	2.60915e-05	max floret A
wsnp_Ex_c13409_21124830	5B	63.7	2.60915e-05	max floret A
AX-94523488	6B	39.8	2.64823e-05	max floret A
Excalibur_rep_c113786_110	5B	112.5	0.000193889	max floret A
AX-94727470	6B	67.7	0.000357393	max floret A
AX-94457276	6B	55.2	0.000412117	max floret A
AX-94513671	6B	63.8	0.00051909	max floret A
wsnp_BM138178A_Ta_2_1	4A	51.8	0.000528737	max floret A
AX-94580415	7B	140.4	0.000562225	max floret A
Kukri_c62247_248	5B	63.7	0.000576091	max floret A
wsnp_Ex_rep_c105478_89891634	5B	63.7	0.000576091	max floret A
AX-95219621	6B	55.2	0.000622548	max floret A
AX-94857428	4A	51.8	0.000734472	max floret A
AX-94904425	2A	67.4	0.000770794	max floret A
AX-94498967	2A	67.4	0.000788022	max floret A
AX-95683555	2A	67.4	0.000792357	max floret A
AX-94940052	2A	66.6	0.000814108	max floret A
AX-94941593	2A	67.4	0.000861761	max floret A
AX-94724654	2A	67.4	0.000868577	max floret A
wsnp_Ra_c12935_20587578	3B	52.8	0.000954957	max floret A
BS00030534_51	3B	52.8	0.000954957	max floret A
RAC875_rep_c112642_422	3B	52.8	0.000954957	max floret A
wsnp_Ex_c18624_27492167	3B	52.8	0.000954957	max floret A
wsnp_Ku_c19631_29148397	3B	52.8	0.000954957	max floret A
wsnp_Ku_c26257_36216976	3B	52.8	0.000954957	max floret A
IAAV5687	3B	52.8	0.000954957	max floret A
IAAV738	3B	52.8	0.000954957	max floret A
wsnp_Ku_c26257_36216869	3B	52.8	0.000954957	max floret A
Ku_c8631_308	3B	52.8	0.00096906	max floret A
Kukri_c74409_199	4A	51.8	0.000984563	max floret A
RAC875_c8642_231	5A	114.5	1.95215e-05	max floret C
AX-95097524	5A	109.1	3.18786e-05	max floret C
Excalibur_rep_c113786_110	5B	112.5	5.94424e-05	max floret C
BobWhite_c22036_399	5B	122.6	0.000105382	max floret C
RAC875_c40254_116	5B	99.3	0.000122193	max floret C
BS00067331_51	5B	99.3	0.000122193	max floret C
AX-94471498	5B	99.3	0.000125851	max floret C
BS00010311_51	5B	99.3	0.00014439	max floret C
Kukri_c10508_755	5B	122.6	0.000159017	max floret C
AX-95629800	5B	99.3	0.000184361	max floret C
AX-94449199	5B	122.6	0.000201006	max floret C
Kukri_c10508_253	5B	122.6	0.000214535	max floret C
Tdurum_contig57696_133	5B	122.6	0.000214535	max floret C
Kukri_c10508_438	5B	122.6	0.000214535	max floret C
AX-94435238	5B	105.6	0.000228352	max floret C
Kukri_c10016_369	5B	105.6	0.000240154	max floret C
AX-94712033	5B	107.1	0.000279304	max floret C
wsnp_Ex_c20899_30011827	5A	117.7	0.000305746	max floret C
AX-95077733	5A	117.7	0.000312974	max floret C
Kukri_c100408_598	5B	107.1	0.000358143	max floret C
GENE-1031_48	2A	64.3	0.000455941	max floret C
AX-95111244	5A	114.5	0.000568348	max floret C
tplb0036j13_718	6B	55.2	0.000728494	max floret C
TA006348-0950	4A	120.4	0.000738173	max floret C
AX-94732891	2A	84.9	0.000752678	max floret C
RAC875_c35819_165	4A	120.4	0.000778403	max floret C
AX-94703693	4B	61	0.000902974	max floret C
Tdurum_contig65718_209	4A	120.4	0.000925341	max floret C
BS00076772_51	3A	124.9	2.07918e-06	max floret B
AX-95630394	3A	124.9	6.06144e-06	max floret B
AX-94585210	6A	11.4	6.57994e-06	max floret B
BS00098857_51	6A	14.6	2.07551e-05	max floret B
Tdurum_contig10580_316	6A	9.8	8.91409e-05	max floret B
AX-94611292	6A	13.8	9.28597e-05	max floret B
AX-94573105	6A	7.5	0.000112347	max floret B
TA002541-0818	3B	40.3	0.00011784	max floret B
IAAV2577	6A	13.8	0.000122729	max floret B
BS00025560_51	6A	9.8	0.000124912	max floret B
Excalibur_c14925_444	7A	68.4	0.000126012	max floret B
AX-94940104	6A	13.8	0.00013561	max floret B
BS00096853_51	6A	9.8	0.00015927	max floret B
Tdurum_contig47071_1322	5B	115.7	0.00016806	max floret B
GENE-1031_48	2A	64.3	0.000169147	max floret B
RFL_Contig1622_1433	6A	14.6	0.000212106	max floret B
Tdurum_contig54957_525	6A	7.5	0.000216009	max floret B
RFL_Contig1622_923	6A	14.6	0.000226731	max floret B
Tdurum_contig54957_624	6A	7.5	0.000333752	max floret B
Tdurum_contig97611_150	6A	7.5	0.000356217	max floret B
Tdurum_contig29967_456	5B	115.7	0.000397907	max floret B
Excalibur_rep_c101407_222	7A	68.4	0.000480671	max floret B
AX-95111244	5A	114.5	0.000561315	max floret B
AX-95097524	5A	109.1	0.00057599	max floret B
AX-94989864	6A	14.6	0.000607695	max floret B
BS00003852_51	6D	25.6	0.000740232	max floret B
Kukri_c12701_908	7A	68.4	0.000906693	max floret B
AX-94761084	1B	85.6	0.000949366	max floret B
AX-94545557	3A	61.4	3.70089e-06	grain A
AX-94890038	3A	61.4	3.70089e-06	grain A
AX-94914946	3A	61.4	3.70089e-06	grain A
AX-95217449	3A	61.4	3.70089e-06	grain A
RAC875_rep_c117959_132	3A	59.8	4.22276e-06	grain A
BobWhite_c43681_334	3A	61.4	4.75765e-06	grain A
Ex_c9685_1264	3A	61.4	4.75765e-06	grain A
RFL_Contig1034_2351	3A	61.4	4.75765e-06	grain A
wsnp_Ku_c3286_6111360	3A	61.4	4.75765e-06	grain A
GENE-3343_183	3A	61.4	4.75765e-06	grain A
RAC875_c8010_155	3A	61.4	4.75765e-06	grain A
BS00110405_51	3A	61.4	4.75765e-06	grain A
Kukri_c20889_526	3A	61.4	4.75765e-06	grain A
wsnp_Ex_c47907_52974924	3A	61.4	4.75765e-06	grain A
Ku_c14313_1194	3A	61.4	4.75765e-06	grain A
AX-94845415	3A	61.4	5.29575e-06	grain A
Excalibur_c12254_2003	1D	3.4	6.06817e-06	grain A
tplb0025b13_2687	1D	3.4	6.06817e-06	grain A
AX-94515920	3A	61.4	1.38336e-05	grain A
AX-94609346	3A	61.4	1.61432e-05	grain A
AX-94474857	3A	60.6	2.52477e-05	grain A
wsnp_Ex_c3611_6599309	7A	113.6	3.69653e-05	grain A
AX-94408640	3A	60.6	4.16747e-05	grain A
AX-94718784	3A	60.6	4.16747e-05	grain A
AX-94684718	3A	61.4	4.16747e-05	grain A
AX-94914964	3A	61.4	4.16747e-05	grain A
AX-94928417	3A	61.4	4.16747e-05	grain A
AX-95652798	3A	61.4	4.16747e-05	grain A
Excalibur_c18089_1116	3A	59.8	4.39994e-05	grain A
Ku_c1638_552	3A	61.4	4.9345e-05	grain A
wsnp_Ex_c2331_4369782	3A	59	5.55031e-05	grain A
GENE-1469_196	3A	59.8	5.55031e-05	grain A
wsnp_Ex_c763_1503467	3A	59.8	5.55031e-05	grain A
wsnp_Ex_c12871_20400823	3A	59.8	5.55031e-05	grain A
RAC875_c842_1516	3A	60.6	5.55031e-05	grain A
wsnp_JD_c3034_4017676	3A	60.6	5.55031e-05	grain A
GENE-1606_307	3A	60.6	5.55031e-05	grain A
wsnp_Ra_c10669_17515792	3A	60.6	5.55031e-05	grain A
wsnp_Ex_c11807_18960045	3A	61.4	5.55031e-05	grain A
wsnp_Ex_c35073_43285821	3A	61.4	5.55031e-05	grain A
wsnp_RFL_Contig4734_5671036	3A	61.4	5.55031e-05	grain A
wsnp_Ex_c47763_52874806	3A	61.4	5.55031e-05	grain A
wsnp_Ex_rep_c69034_67934852	3A	61.4	5.55031e-05	grain A
wsnp_Ex_rep_c69034_67935465	3A	61.4	5.55031e-05	grain A
RAC875_c19138_402	3A	61.4	5.55031e-05	grain A
BS00037537_51	3A	61.4	5.55031e-05	grain A
RAC875_c67309_634	3A	61.4	5.55031e-05	grain A
wsnp_Ex_c12269_19597415	3A	61.4	5.55031e-05	grain A
Kukri_c6288_364	3A	61.4	5.55031e-05	grain A
Ra_c38505_544	3A	61.4	5.55031e-05	grain A
wsnp_Ex_c18637_27508578	3A	61.4	5.55031e-05	grain A
RAC875_c2786_1097	3A	61.4	5.66161e-05	grain A
GENE-4953_139	7A	81.9	7.60504e-05	grain A
Kukri_c24408_743	7A	110.6	7.66479e-05	grain A
JD_c149_1700	7A	110.6	7.75312e-05	grain A
BobWhite_c1201_384	7A	110.6	8.05545e-05	grain A
AX-95173991	7A	112.1	8.44933e-05	grain A
RAC875_rep_c70093_1079	2A	64.3	9.57839e-05	grain A
wsnp_CAP12_c901_472535	2A	64.3	9.57839e-05	grain A
wsnp_JD_c12088_12411845	2A	64.3	9.57839e-05	grain A
IAAV733	2A	64.3	9.57839e-05	grain A
wsnp_CAP11_rep_c8768_3788007	2A	64.3	9.57839e-05	grain A
wsnp_Ex_c15325_23565794	2A	64.3	9.57839e-05	grain A
AX-95165048	2A	64.3	9.62882e-05	grain A
RAC875_c37085_317	7A	110.6	9.72172e-05	grain A
AX-94514616	7A	112.1	0.000112032	grain A
BS00026622_51	7A	113.6	0.000131579	grain A
wsnp_JD_c20555_18262260	7A	113.6	0.000158722	grain A
RAC875_c19111_628	7A	113.6	0.000158722	grain A
AX-94435006	7A	110.6	0.000164042	grain A
wsnp_JD_c20555_18262317	7A	113.6	0.000182012	grain A
AX-94512826	7A	113.6	0.000199763	grain A
AX-94430071	7A	113.6	0.000209262	grain A
AX-94710098	6A	122.2	0.000226001	grain A
Tdurum_contig57370_82	7B	52.2	0.000333748	grain A
wsnp_Ku_rep_c104159_90704469	7A	113.6	0.000335143	grain A
Excalibur_c95707_285	7A	112.1	0.000371009	grain A
Tdurum_contig57370_318	7B	52.2	0.00041249	grain A
BS00079440_51	2D	66.8	0.000483639	grain A
BS00021657_51	7A	112.1	0.000502881	grain A
AX-95653025	2D	66.8	0.000539929	grain A
BS00067584_51	2D	66.8	0.000559901	grain A
AX-95259577	1D	27.1	0.000581776	grain A
AX-94521326	7A	111.3	0.000625149	grain A
AX-94419084	2A	57.1	0.000657872	grain A
Ku_c53625_627	3A	61.4	0.000685926	grain A
AX-94557166	6A	120.6	0.000689785	grain A
wsnp_CAP12_c1663_836753	6A	115.6	1.84672e-06	grain C
AX-94414097	6A	115.6	2.97167e-06	grain C
AX-95072562	6A	115.6	2.97167e-06	grain C
AX-94502695	6A	115.6	4.3443e-06	grain C
AX-94654932	6A	115.6	4.3443e-06	grain C
AX-94788907	6A	115.6	4.69222e-06	grain C
AX-95226309	6A	118.3	6.02311e-06	grain C
RAC875_c48687_449	6A	115.6	7.65512e-06	grain C
AX-94520571	4A	28.4	1.22276e-05	grain C
AX-94715337	4A	28.4	1.22276e-05	grain C
AX-95243884	6A	115.6	1.39764e-05	grain C
AX-94790384	6A	115.6	1.56578e-05	grain C
AX-94495177	6A	115.6	1.5829e-05	grain C
wsnp_CAP12_rep_c4048_1842112	6A	118.3	1.93014e-05	grain C
AX-94418953	6A	115.6	2.0961e-05	grain C
AX-95104288	4A	28.4	2.79372e-05	grain C
BS00065863_51	4A	28.4	3.97476e-05	grain C
BobWhite_rep_c51132_85	6A	115.6	4.28868e-05	grain C
IAAV1495	6A	115.6	4.60084e-05	grain C
RFL_Contig3175_749	6A	115.6	4.60084e-05	grain C
IAAV6895	6A	115.6	7.82033e-05	grain C
AX-94450648	1B	96.9	8.5158e-05	grain C
RFL_Contig2765_669	6A	115.6	9.1566e-05	grain C
AX-94484552	1B	96.9	0.00010391	grain C
AX-95126957	2A	69.8	0.000128503	grain C
wsnp_Ku_c4615_8326355	7A	13.4	0.000129025	grain C
AX-94860603	2A	70.6	0.000210379	grain C
Excalibur_rep_c71107_517	1B	96.9	0.00023869	grain C
wsnp_RFL_Contig2765_2513854	6A	115.6	0.000257748	grain C
wsnp_RFL_Contig3175_3154256	6A	115.6	0.000257748	grain C
AX-95257547	7A	33.7	0.000270466	grain C
AX-94471091	1B	38.9	0.000275116	grain C
BS00022896_51	2A	69.8	0.000327064	grain C
RFL_Contig2765_1200	6A	115.6	0.000327666	grain C
IAAV3905	1B	41.3	0.000336085	grain C
RAC875_rep_c114580_267	1B	96.9	0.000352273	grain C
RFL_Contig3175_482	6A	115.6	0.000355299	grain C
tplb0026o20_691	6A	119.1	0.000366384	grain C
AX-94812864	7A	36.8	0.000378905	grain C
Excalibur_rep_c103170_504	6A	115.6	0.000435885	grain C
AX-94485764	6A	120.6	0.000445837	grain C
wsnp_Ex_c12675_20144479	2B	135.5	0.000515757	grain C
wsnp_Ex_c1138_2185522	5A	48.1	0.000535128	grain C
Tdurum_contig71499_211	5A	48.1	0.000561297	grain C
AX-94557166	6A	120.6	0.000574032	grain C
Kukri_c1468_1748	6A	120.6	0.000584441	grain C
AX-94776946	2A	66.6	0.000587737	grain C
wsnp_Ex_c7266_12475249	5A	48.1	0.000605092	grain C
AX-94790051	3B	136.263	0.000622934	grain C
Excalibur_rep_c69054_795	6A	121.4	0.000676541	grain C
AX-94382691	5A	48.1	0.000701063	grain C
AX-94420428	5A	48.1	0.000701063	grain C
AX-94428215	5A	48.1	0.000701063	grain C
BS00100118_51	2B	135.5	0.000702255	grain C
RAC875_c13595_669	6A	120.6	9.53742e-05	grain B
wsnp_Ex_c21129_30256617	6A	120.6	9.53742e-05	grain B
BobWhite_c40602_313	6A	120.6	0.000148435	grain B
Excalibur_rep_c69054_795	6A	121.4	0.000759724	grain B
AX-94477704	5A	36.3	0.000769039	grain B
Tdurum_contig10208_447	2B	0.8	0.000920033	grain B

## Sheet: phenotypes
	main shoot	main shoot	main shoot	tiller	tiller	tiller	tiller	tiller	tiller	tiller	tiller	main shoot	main shoot	main shoot	main shoot	main shoot	main shoot	main shoot	main shoot	main shoot	main shoot	main shoot	main shoot	main shoot	main shoot	main shoot	main shoot	main shoot	main shoot	main shoot	main shoot	main shoot	whole plant	whole plant	whole plant	whole plant	whole plant	whole plant	whole plant	whole plant	tiller/main	main shoot	main shoot	main shoot
	Grain A	Grain C	Grain B	grain number	grain weight	TKM(g)	seed area	seed width	seed length	tiller number	tiller DW	stem length	leaf number	leaf DW	main DW	spike length	total spikelet number	fertile spikelet number	spike DW	main stem DW	grain number/spike	grain weight/spike	chaff (spike DW-grain weight)	TKM(g)	seed area	seed width	seed length	spikelet density	spike fertility index	grain weight/spike chaff	spikelet fertility	spike DW/main stem DW	plant DW	grain number	grain weight	TKM(g)	seed area	seed width	seed length	harvest index	tiller DW/ main DW	Max.Floret A	Max.Floret C	Max.Floret B
genotype	trait1	trait2	trait3	trait4	trait5	trait6	trait7	trait8	trait9	trait10	trait11	trait12	trait13	trait14	trait15	trait16	trait17	trait18	trait19	trait20	trait21	trait22	trait23	trait24	trait25	trait26	trait27	trait28	trait29	trait30	trait31	trait32	trait33	trait34	trait35	trait36	trait37	trait38	trait39	trait40	trait41	trait42	trait43	trait44
GW0001	2.5	3	3.17	185	6.41	35.685	20.1333	3.63333	6.7	4	15.5733	54.9333	3.83333	0.576667	5.88333	10.75	24.3333	22.1667	3.88167	2.00167	63.6667	3.075	0.806667	48.66	23.5	4	7.05	2.26357	78.9256	3.81198	0.910959	1.93922	21.4133	248.5	9.485	39.0533	20.5833	3.66667	6.73333	0.442948	1.59481	9.33333	9.33333	9
GW0002	2.5	3.75	3.75	210.25	9.47	45.23	21.725	3.775	7.025	3.25	23.8825	76.975	3.75	0.645	9.4425	14	27.25	24.75	5.4475	3.995	77.75	4.2225	1.225	54.4675	25.1	4.1	7.475	1.94643	63.4694	3.44694	0.908257	1.36358	33.28	287.25	13.69	47.85	22.45	3.85	7.125	0.411358	1.60393	8.33333	9.33333	10.6667
GW0003	1.67	3.4	2.2	101.6	3.306	32.75	19.98	3.58	6.76	8.2	19.37	50.86	3.6	0.524	5.692	13.94	26.2	17.6	3.368	2.324	56	2.272	1.096	39.212	22.14	3.78	7.1	1.87948	51.0949	2.07299	0.671756	1.44923	25.094	157.6	5.574	35.054	20.32	3.64	6.78	0.222125	2.13797	9	10	9.66667
GW0004	3.25	4.33	4.33	158.167	6.45667	41.1617	20.4167	3.86667	6.5	3	16.7167	77.8333	3.83333	0.688333	7.435	11.3	21.6667	16.3333	4.025	3.41	59.6667	2.93833	1.08667	49.405	23.4	4.13333	6.91667	1.9174	54.908	2.70399	0.753846	1.18035	24.0183	217.167	9.39833	43.5083	21.05	3.93333	6.58333	0.391298	1.4587	9.33333	10.6667	10.3333
GW0006	1	2	3.2	165	3.32	34.9133	21.6667	3.7	7	12.2	18.038	52.5	3.6	0.492	4.444	12.76	34.6	20	2.626	1.818	42.6	2.062	0.564	48.8	23.2	4	7.08	2.7116	75.5319	3.65603	0.578035	1.44444	22.522	201	6.515	32.185	19.85	3.5	6.8	0.289273	2.55134	9	10	11
GW0007	3	3.33	3.67	144.5	5.9775	41.74	22.6	3.875	7.075	4.66667	22.44	71.2	4	0.806667	8.79	13.8	27	21	4.76	4.03	62.75	3.4575	1.3025	54.9975	25.275	4.25	7.275	1.95652	48.1766	2.65451	0.777778	1.18114	31.26	207.25	9.435	45.59	23.225	4	7.1	0.301823	1.65609	9.33333	10.3333	10
GW0008	2.5	3.33	2.67	218	5.08	37.1267	20.8667	3.73333	6.76667	8.75	22.245	57.75	4	0.6125	6.3175	13.55	27.5	22	3.705	2.6125	67	2.49	1.215	35.7733	21.0333	3.63333	6.86667	2.02952	55.144	2.04938	0.8	1.41818	28.635	216	7.57	33.84	19.8667	3.53333	6.7	0.264362	2.21951	9.66667	11	10.6667
GW0009	2.5	4	3.5	96	3.85	40.8033	20.75	3.73333	6.63333	2.66667	11.9233	65.6333	3.5	0.558333	9.06667	15.9	31	28.5	5.20833	3.85833	83.8333	3.99	1.21833	47.9433	22.8167	3.98333	6.95	1.94969	68.8098	3.27497	0.919355	1.34989	20.9867	179.5	7.84333	44.1633	21.2333	3.83333	6.7	0.373729	0.83526	9.33333	10	9.66667
GW0010	2	3.6	4	174.667	7.04333	39.9533	20.7	3.8	6.63333	3.6	17.554	69.98	4.2	0.61	8.024	12.72	24.8	20.8	4.498	3.526	63	3.19	1.308	50.455	24.0167	4.13333	7.01667	1.94969	48.1651	2.43884	0.83871	1.27567	25.616	236	10.2333	43.1117	21.4167	3.9	6.73333	0.39949	1.40185	8.66667	9.66667	9
GW0011	3	3.83	4	176.333	7.27	41.0383	20.8667	3.7	6.81667	3	14.41	55.0833	2.66667	0.363333	5.235	9.65	19.1667	17.8333	3.315	1.92	57.6667	2.755	0.56	47.805	23.1	3.93333	7.06667	1.98618	102.976	4.91964	0.930435	1.72656	19.66	234.333	10.04	42.7617	21.1667	3.76667	6.85	0.510682	1.68538	9	9	8
GW0012	3	4	3.8	166.2	4.468	25.916	17.18	3.46	5.98	5.2	16.012	51.58	3.2	0.51	6.024	11.3	25	24.2	3.99	2.034	82.8	2.928	1.062	35.66	19.14	3.7	6.22	2.21239	77.9661	2.75706	0.968	1.96165	22.008	247.8	7.398	29.44	17.74	3.54	6.06	0.33615	1.59896	8.5	9	8.5
GW0013	2	4.2	4	204.5	7.585	36.785	20.4	3.65	6.75	11.8	15.272	56.8	3.6	0.658	7.238	11.86	28.2	20.6	4.274	2.964	74	3.418	0.856	45.964	23.32	4.02	7.04	2.37774	86.4486	3.99299	0.730496	1.44197	22.51	281.5	11.33	40.215	21.25	3.75	6.9	0.503332	1.32662	9.33333	10	9.66667
GW0014	2.8	4.33	4.33	199.667	7.17167	36.095	18.0833	3.58333	6.01667	3.33333	17.42	58.5	3.33333	0.611667	7.23833	11.9	25.3333	19.8333	4.31833	2.92	73.3333	3.06167	1.25667	41.72	20.25	3.85	6.26667	2.12885	58.3554	2.43634	0.782895	1.47888	24.6117	272.167	10.2383	37.7367	18.35	3.61667	6.05	0.415995	1.50736	8.5	9	9
GW0015	1.83	3.83	4.67	171.5	7.54333	43.8533	21	3.7	6.83333	2.83333	18.09	70.15	3.66667	0.656667	7.36	12.3667	23.1667	20.3333	4.29833	3.06167	58.6667	2.82833	1.47	48.5133	23.35	3.88333	7.26667	1.87332	39.9093	1.92404	0.877698	1.40392	25.3883	163.833	7.20667	44.0867	21.6333	3.8	6.83333	0.283857	1.55168	9	9	9
GW0017	3.33	4	4	229.333	7.27833	31.9	19.5	3.45	6.71667	3.5	17.2833	57.0667	3.66667	0.538333	6.89	12.2833	24.8333	23.3333	4.67333	2.21667	85.3333	3.74	0.933333	43.82	22.7333	3.86667	7.1	2.02171	91.4286	4.00714	0.939597	2.10827	24.185	311.333	11.0167	35.4367	20.4	3.61667	6.83333	0.455517	1.49467	9	9.66667	8.66667
GW0018	4	4.17	4.17	150	7.26833	48.5367	22.7833	3.83333	7.2	3.16667	14.9783	52.9833	2.83333	0.451667	6.83167	11.6667	20.8333	19.6667	4.85333	1.97833	67.8333	3.67	1.18333	54.295	24.9833	4.08333	7.38333	1.78571	57.3239	3.10141	0.944	2.45324	21.0567	217.167	10.9367	50.565	23.2167	3.88333	7.21667	0.519392	1.28184
GW0019	3.17	3.67	3.67	196.833	7.04667	35.9833	19.25	3.65	6.35	4	14.6267	52.0833	3.16667	0.543333	5.99167	11.4833	22.5	21.8333	4.055	1.93667	66.1667	3.06833	0.986667	46.4983	22.4667	4.01667	6.83333	1.95936	67.0608	3.1098	0.97037	2.0938	20.6317	263.333	10.12	38.605	19.7333	3.73333	6.43333	0.490508	1.45587	8	9	9
GW0021	3	3.83	4.17	208	8.935	43.5933	22.35	3.93333	6.96667	3.66667	19.005	63.7833	3.5	0.623333	7.025	11.2833	23.8333	22	4.44667	2.57833	69.6667	3.39667	1.05	48.865	24.2167	4.1	7.23333	2.11226	66.3492	3.23492	0.923077	1.72463	26.0833	277	12.3267	44.9633	22.4167	3.95	6.98333	0.472588	1.65669	9	9.33333	9.33333
GW0022	2.5	3.5	3.5	167	6.305	37.755	20.45	3.75	6.75	3.5	18.02	65.1	3.5	0.71	7.55	12.05	23.5	21.5	4.77	2.78	68.5	3.565	1.205	52.035	24.05	4.05	7.15	1.95021	56.8465	2.95851	0.914894	1.71583	25.57	235.5	9.875	41.935	21.3	3.85	6.8	0.386195	1.46266	9	10	9
GW0023	3.33	3.83	3.67	115.5	4.235	36.4017	20.7833	3.78333	6.7	2.66667	11.0533	54.6833	3.5	0.591667	6.56167	13	23.8333	22.3333	4.41333	2.14833	75.5	3.285	1.12833	43.6067	21.75	3.86667	6.81667	1.83333	66.9129	2.91137	0.937063	2.05431	17.6033	190.167	7.51833	39.5517	20.9	3.81667	6.71667	0.427097	1.00714	9.33333	9.33333	10
GW0024	2.8	3.33	3.5	113.667	3.93333	36.195	19.75	3.71667	6.45	3.16667	13.3467	67.4	3.83333	0.531667	7.055	12.5833	27.5	24.5	4.41667	2.63833	77.5	3.54333	0.873333	46.37	22.4	3.98333	6.85	2.18543	88.7405	4.05725	0.890909	1.67404	20.3555	190.833	7.48667	39.7933	20.75	3.85	6.61667	0.367796	1.16345	9	10	10
GW0025	3.8	4	3.33	183	4.755	25.93	16.85	3.3	6.05	12.6667	14.2067	51.7333	3.33333	0.483333	5.76	13.4833	27.8333	24.1667	3.64167	2.11833	89.75	2.59	1.05167	32.618	19.18	3.7	6.2	2.06428	85.3407	2.46276	0.868263	1.71912	20.3117	278.5	8.115	29.3	17.1	3.35	6	0.399524	1.51108	10.6667	10	9.66667
GW0026	2	3	2	83	2.8	33.73	19.3	3.6	6.4	10	18.205	45.4	4.25	0.61	4.1925	13.1	30.75	17.25	2.1825	2.01	50	1.5375	0.645	33.47	20.35	3.675	6.575	2.34733	77.5194	2.38372	0.560976	1.08582	22.41	131	4.82	36.79	19.2	3.6	6.3	0.215083	2.85569	9	10	10
GW0027	3	3.8	4.2	272.333	7.175	26.2717	16.2167	3.26667	5.9	4.8	16.734	57.96	3.2	0.444	5.966	12.92	26	26	4.328	1.638	88.6667	3.30667	1.02133	37.305	19.5667	3.73333	6.3	2.01238	86.8146	3.2376	1	2.64225	22.95	359	10.4733	29.1817	16.95	3.4	6.01667	0.456354	1.62561	8.66667	9.33333	9
GW0029	2.83	3.83	4	163.8	6.35	39.6267	21.6	3.88333	6.85	3.83333	16.335	65.6667	3.66667	0.543333	7.69333	13.6167	26	24.8333	5.19167	2.50167	80.1667	4.03167	1.16	50.0883	24.3667	4.25	7.13333	1.90942	69.1092	3.47557	0.955128	2.07528	23.995	231.5	9.95667	43.235	22.0667	3.95	6.81667	0.414948	1.26775	9.66667	10.3333	10.3333
GW0030	3.33	4	3.8	169.8	5.152	30.41	20.1	3.6	6.8	4	14.73	53.14	3.2	0.556	6.486	12.06	24.4	19.8	4.242	2.244	64.25	2.414	1.828	40.78	22.7	3.86	7.18	2.02322	35.1477	1.32057	0.811475	1.89037	21.344	229.4	7.566	32.788	20.44	3.64	6.86	0.354479	1.37304	9.33333	10.3333	9.66667
GW0031	2.33	3.33	3.83	208.667	6.03667	29.565	18.2833	3.66667	6.1	4	16.885	58.7883	4	0.633333	7.305	12.8333	29.1667	25.1667	4.63	2.675	83.3333	3.69833	0.931667	44.325	21.6	4.1	6.45	2.27273	89.4454	3.96959	0.862857	1.73084	24.2033	289.833	9.72333	33.8983	18.95	3.76667	6.15	0.401735	1.41475	9.66667	10.3333	9.66667
GW0033	3.17	3.83	3	93	2.04167	20.3433	15.3167	3.28333	5.56667	6.5	13.1967	56.2833	3.66667	0.491667	5.97833	11.8	28.1667	24.3333	3.8	2.17833	85.3333	3.85167		39.5667	21.6667	3.96667	6.61667	2.38701			0.863905	1.74445	18.9033	176.5	4.57833	25.7667	16.3167	3.4	5.7	0.242197	1.34958	9.66667	10	9.33333
GW0035	2.25	3.83	4	128.5	4.82	38.4367	21.8833	3.8	6.93333	2.66667	12.9167	61.2	3.16667	0.58	7.00167	11.5	27.8333	21.1667	4.33683	2.66483	84	2.76333	1.5735	32.9167	18.0667	3.7	5.93333	2.42029	53.3842	1.75617	0.760479	1.62743	20.8183	194.833	7.69	39.875	21.95	3.81667	6.93333	0.369386	1.13919	8.66667	9	10
GW0036	3	4.17	4.17	177.333	5.71167	33.375	19.4167	3.7	6.36667	4.16667	16.675	58.3	3.5	0.606667	7.09	11.1333	26.6667	22.8333	4.39667	2.69333	66.6667	2.875	1.52167	42.9333	23.1833	4	6.98333	2.39521	43.8116	1.88938	0.85625	1.63243	23.8933	276.333	9.57	34.6267	19.5667	3.68333	6.36667	0.40053	1.45168	9.66667	10.3333	9.66667
GW0037	2.67	3.5	3.5	162.667	6.71	41.4317	19.9833	3.73333	6.45	3.83333	14.595	59.4	3.33333	0.393333	5.00833	11.3	22.5	20.5	3.23	1.77833	56.1667	2.57833	0.651667	46.115	21.7833	3.96667	6.55	1.99115	86.1893	3.95652	0.911111	1.81631	19.7267	218	9.28833	42.7767	20.1833	3.76667	6.43333	0.470852	1.7716	8.5	9	9
GW0038	2.25	3.4	3.2	119.8	5.21	43.65	20.44	3.84	6.46	3.2	16.37	65.18	3.8	0.518	7.85	11.3	25	21	3.774	4.076	58.4	2.754	1.02	47.486	22.42	4.14	6.72	2.21239	57.2549	2.7	0.84	0.925908	24.54	178	7.968	44.87	20.72	3.88	6.5	0.324694	1.40829	9.66667	9.66667	9
GW0039	2	3.33	3.67	146.833	6.085	42.5033	21.7	3.76667	6.98333	3.16667	14.6233	59.1333	3.66667	0.4	5.925	11.8333	23.8333	21.1667	3.625	2.3	62.1667	2.82667	0.798333	45.77	23.3	3.9	7.15	2.01408	77.8706	3.54071	0.888112	1.57609	20.5867	208.667	8.91167	43.5433	21.7833	3.75	7.01667	0.432885	1.53124	9	9.66667	10
GW0040	2.5	3.83	3.4	126.333	4.245	33.2967	18.3667	3.65	6.13333	4.16667	12.3867	53.2	3.16667	0.461667	5.89	11.5833	24.3333	19.3333	3.64167	2.24833	63.6667	2.65833	0.983333	42.31	20.6	3.95	6.4	2.10072	64.7458	2.70339	0.794521	1.61972	18.4367	190.833	6.915	36.3617	18.6333	3.66667	6.13333	0.375068	1.29953	9.33333	9.66667	9.33333
GW0041	1.67	2.67	2.5	92	3.6	37.535	20.55	3.75	6.65	5.83333	12.91	58.2667	4.5	0.59	5.72667	10.5333	29.6667	21.5	3.01333	2.71333	53.6667	2.18333	0.83	40.7933	22.0333	3.98333	6.75	2.81646	64.6586	2.63052	0.724719	1.11057	18.6517	84	3.38333	38.38	21.2167	3.88333	6.66667	0.181396	1.47712	9.66667	9.66667	10
GW0042	2.75	3.6	3.2	154.5	6.27	40.6	20.425	3.7	6.725	3.75	15.795	56.825	3.75	0.425	6.49	11.525	23	19.5	4.72333	1.76667	78.3333	3.60333	1.12	45.3225	22.225	3.9	6.85	1.99566	69.9405	3.21726	0.847826	2.67358	22.2975	219.25	9.24	42.0975	20.475	3.7	6.675	0.414396	1.40859	9.33333	9.66667	9
GW0043	2.8	3.4	3.4	147	5.44167	37.1267	19.6833	3.56667	6.68333	4.66667	13.6833	59.6167	3.83333	0.428333	5.75	11.4833	23.3333	21.6667	3.59667	2.15333	65.1667	2.75	0.846667	42.1917	21.65	3.8	6.88333	2.03193	76.9685	3.24803	0.928571	1.67028	19.47	212.333	8.18667	38.725	19.8667	3.6	6.66667	0.420476	1.46398	9	10.3333	9
GW0044	3.5	3.83	4.17	128	4.635	36.6317	18.8667	3.76667	6.08333	4.5	12.095	56.5167	3.83333	0.468333	6.855	12.6833	27.6667	26	4.73167	2.12333	90.8333	3.64333	1.08833	40.095	19.9333	3.9	6.2	2.18134	83.4609	3.34763	0.939759	2.22841	19.04	217.167	8.285	38.355	18.7333	3.73333	6.06667	0.435137	1.04387	9	9.66667	10
GW0045	2.83	4.17	3.83	127	5.10667	40.2583	18.7333	3.78333	6.01667	2.83333	12.6867	60.65	3.66667	0.546667	7.15833	10.9333	25.3333	22.5	3.935	3.22333	71	2.94833	0.986667	41.5033	20.0833	3.93333	6.25	2.31707	71.9595	2.98818	0.888158	1.22079	19.7933	197.167	8.05167	40.8683	19.05	3.81667	6.06667	0.406787	1.14363	9	9.66667	10.6667
GW0046	2.67	4.17	3.5	123.667	3.98833	32.7167	19.1	3.56667	6.55	4.33333	10.7133	48.4	3.66667	0.45	5.02833	12.4833	26.1667	24	3.47667	1.55167	75.8333	2.58833	0.888333	34.2783	19.9333	3.66667	6.7	2.09613	85.3659	2.9137	0.917197	2.2406	15.5783	199.833	6.57167	33.275	18.8667	3.51667	6.53333	0.421847	1.25965	9	9.33333	9.66667
GW0047	1	3.4	3.6	55	1.202	21.686	17.68	3.12	6.64	5	10.326	46.16	3.4	0.576	5.868	13.266	29.2	19.8	3.82	2.048	58.2	2.808	1.012	48.004	23.52	3.88	7.44	2.20112	57.5099	2.7747	0.678082	1.86523	16.108	112.2	4.018	35.732	20.62	3.5	6.98	0.249441	1.06585	8.5	10	10
GW0048	1.8	3.17	2.83	87.5	3.23833	37.4967	20.9333	3.68333	7.06667	3.83333	11.2767	55.4833	3.5	0.588333	6.28	12.7667	29.5	24	4.005	2.275	63.3333	2.82667	1.17833	44.7267	22.45	3.85	7.18333	2.3107	53.7482	2.39887	0.813559	1.76044	17.505	150.333	6.06	40.875	20.9833	3.66667	7	0.346187	1.09642	10	10.5	9.5
GW0049	2.25	3.5	3	144.8	6.204	43.068	21.34	3.94	6.7	3.66667	12.8433	65.0833	3.66667	0.546667	5.93167	10.5833	24.5	18.8333	3.61833	2.31333	56.3333	2.81167	0.806667	50	23.9667	4.21667	6.98333	2.31496	69.8347	3.48554	0.768707	1.56412	18.825	203.2	9.126	45.11	21.86	3.98	6.78	0.484781	1.34485	8.66667	9.33333	9.66667
GW0050	1.67	3.17	3.67	82.8333	4.05833	50.09	23.4667	4.06667	6.98333	2.16667	11.4767	75.8333	3.66667	0.463333	6.805	9.95	21.8333	15.1667	3.29333	3.51167	47.3333	2.44667	0.846667	51.5	24.45	4.16667	7.1	2.1943	55.9055	2.88976	0.694656	0.937826	18.3567	130	6.50667	50.6467	23.2167	4.01667	6.91667	0.354458	1.13649	9.66667	10.3333	9
GW0051	2	3.83	4	131.6	5.464	42.036	21.04	3.78	6.82	3.33333	14.4233	62.9167	3.16667	0.458333	5.29833	10.5667	19.5	13.8333	2.84167	2.45667	40.8	1.954	0.887667	48.244	23.38	4.06	7.06	1.84543	45.9632	2.20128	0.709402	1.15672	20.1883	172.6	7.416	43.172	21.04	3.78	6.8	0.367341	1.77191	9	10.3333	10
GW0052	3	4.33	4	151.833	5.99333	39.7517	19.6333	3.76667	6.4	3.66667	13.9	65.25	3.5	0.42	5.85	9.48333	22	19.8333	3.44667	2.40333	64	2.71833	0.728333	42.5817	21.3167	3.93333	6.63333	2.31986	87.8719	3.73227	0.901515	1.43412	19.7083	215	8.71833	40.7083	19.55	3.7	6.4	0.442368	1.49516	9.33333	10	9.66667
GW0053	1.2	3.33	3.17	136.667	5.65	41.9133	21.3167	3.78333	6.91667	3.66667	13.8867	59.5	3.16667	0.501667	5.685	12.8667	25.3333	18.6667	3.42	2.265	48.6667	2.46667	0.953333	50.79	24.0333	4.11667	7.15	1.96891	51.049	2.58741	0.736842	1.50993	19.5583	184.5	8.115	44.3067	21.7833	3.85	6.91667	0.414913	1.52517	9	10.3333	9
GW0054	4	4.5	5	186.167	6.205	33.34	17.9	3.41667	6.23333	3.66667	14.5417	50.7833	2.83333	0.355	5.21667	10.2833	19.6667	18.5	3.225	1.99167	68.8333	2.005	1.22	29.0883	19.3167	3.55	6.43333	1.91248	56.4208	1.64344	0.940678	1.61925	19.835	254	8.58	33.7133	17.8333	3.43333	6.23333	0.432569	1.72261	9	10.5	10
GW0055	2.2	4.33	4.5	153.167	6.87333	45.0667	20.8833	3.83333	6.66667	3.83333	17.7667	67.3667	3.83333	0.563333	8.44167	13.0333	26.5	23.5	4.76167	3.68	76.3333	3.585	1.17667	47.0917	22.3333	4.01667	6.85	2.03325	64.8725	3.04674	0.886792	1.29393	26.2667	229.5	10.4633	45.7917	20.6667	3.8	6.61667	0.39835	1.34562	9	9.66667	10.3333
GW0056	2.67	3.33	3.67	173.333	6.00167	34.615	19.7167	3.58333	6.7	5	14.51	50.7667	3.5	0.4	6.03333	12.8167	28.1667	26.1667	4.10833	1.925	80	3.04833	1.06	38.085	21.15	3.7	6.9	2.19766	75.4717	2.87579	0.928994	2.1342	20.54	253	9.045	35.8317	19.7	3.53333	6.7	0.44036	1.43073	9.5	10	10.5
GW0057	3	3.67	3.17	165.333	5.06333	30.6767	18.0333	3.45	6.35	3.5	12.495	50.8667	3.33333	0.44	5.26	13.65	24.5	22.6667	3.45167	1.80833	70.1667	2.48167	0.97	35.3983	19.4833	3.65	6.5	1.79487	72.3368	2.55842	0.92517	1.90876	17.7283	236.167	7.54333	31.9717	17.9333	3.43333	6.31667	0.425496	1.43428	9.66667	10	9.66667
GW0058	2.6	3.6	3.4	141	4.668	32.478	18.8	3.5	6.42	7.2	13.284	54.96	3.4	0.282	4.868	9.7	24.4	22.2	3.332	1.536	67	2.574	0.758	38.102	20.78	3.72	6.72	2.51546	88.3905	3.39578	0.909836	2.16927	18.108	207.4	7.236	34.958	18.94	3.5	6.44	0.399602	1.62	9	10	9.66667
GW0059	2.67	2.83	2.83	171.5	5.86333	34.3517	18.1833	3.51667	6.25	4	12.6983	50.3	3.33333	0.315	3.96	10.65	21.1667	19.5	2.62	1.34	48.3333	2.03667	0.583333	42.2117	20.65	3.85	6.46667	1.98748	82.8571	3.49143	0.92126	1.95522	16.65	218.5	7.895	36.2867	18.55	3.55	6.3	0.474174	1.92984	8.5	9.5	9.5
GW0060	2.83	4.5	4.17	124.833	4.285	35.1867	19.9333	3.5	6.8	3.66667	12.675	59.9667	4.16667	0.51	7.485	10.35	25.8333	23.5	4.62167	2.86333	84.3333	3.565	1.05667	42.0267	22	3.75	7.03333	2.49597	79.8107	3.37382	0.909677	1.61409	20.2033	208.5	7.84833	38.095	20.2333	3.53333	6.8	0.388467	1.04694	9.33333	10	10.6667
GW0061	2	2	3							3.66667	9.64667	58.2	4.66667	0.873333	6.39	11.7667	32	11	1.95333	4.43667	26.3333	1.01333	0.94	30.34	20.7667	3.5	7.06667	2.71955	28.0142
GW0062	1.66667	3.66667	3.83333	140.833	6.08667	43.1083	22.5667	4.06667	6.8	3.5	14.3217	63.1833	3.83333	0.536667	7.435	12.0833	29	24.5	4.755	2.68	72.5	3.69167	1.06333	50.8417	25.7333	4.38333	7.23333	2.4	68.1818	3.47179	0.844828	1.77425	21.755	212.167	9.775	45.935	23.4	4.11667	6.95	0.449322	1.17487	9	10	10
GW0064	1.66667	3.66667	3	115.667	3.88167	32.4683	21.0833	3.78333	6.73333	3.66667	12.5967	69.7	4	0.601667	6.83333	12.2167	28.8333	23.5	4.04833	2.785	70.8333	2.91667	1.13167	41.19	23.4833	4.08333	7.01667	2.36016	62.592	2.57732	0.815029	1.45362	18.9617	185.833	6.795	36.4033	21.8833	3.91667	6.85	0.358355	1.1576	10	10.6667	11
GW0065	1.83333	3.83333	3.83333	142.333	5.12833	35.63	20.25	3.85	6.45	4.83333	15.795	64.6333	4.66667	0.676667	7.33333	12.1333	27.1667	23.3333	4.4	2.93333	75.5	3.23833	1.16167	43.0433	22.55	4.13333	6.75	2.23901	64.9928	2.78766	0.858896	1.5	23.51	218.5	8.365	38.1617	20.75	3.93333	6.51667	0.355806	1.34616	10	11	11.3333
GW0066	2.16667	2.83333	1.83333	97	3	30.93	19.4	3.6	6.5	9	10.9617	48.55	3.5	0.493333	5.19	12.4167	31.1667	23.5	3.18833	2.00167	50.6	2.27	0.918333	37.2633	22.9	3.93333	7.11667	2.51007	55.0998	2.47187	0.754011	1.59284	16.1517	75.5	2.77167	40.0767	22.7	3.9	7.1	0.171603	1.30833	10	10.6667	10.3333
GW0068	2.5	3.16667	3.33333	39.3333	0.91	21.1617	17.65	3.31667	6.23333	5	10.9817	67.2167	4.16667	0.623333	6.255	11.85	26.3333	23.1667	3.54	2.715	63.3333	2.52167	1.01833	39.48	22.2333	3.98333	6.75	2.22222	62.1931	2.47627	0.879747	1.30387	17.1483	102.333	3.42833	33.3867	20.2667	3.73333	6.46667	0.199922	1.12115	9.66667	11	11
GW0069	1	3	2.5	110	3.552	32.022	19.82	3.8	6.34	5.83333	12.3017	60.1667	3.66667	0.576667	5.485	11.9	29.1667	23.6667	3.12667	2.35833	56.1667	2.3	0.826667	41.0817	22.7333	4.16667	6.68333	2.45098	67.9435	2.78226	0.811429	1.3258	17.75	148.167	5.255	35.7867	20.9333	3.91667	6.43333	0.296056	1.42849	7.66667	9.66667	10.3333
GW0070	2.5	3.66667	3.5	199.5	6.79667	34.395	20.5667	3.85	6.5	4.5	14.8383	57.8333	3.66667	0.393333	5.22667	12.6833	23.8333	23	3.45167	1.775	67.1667	2.715	0.736667	40.445	22.2833	4.06667	6.65	1.87911	91.1765	3.68552	0.965035	1.9446	20.07	257.5	9.505	36.955	20.75	3.86667	6.5	0.473592	1.70981	9	9.66667	9.33333
GW0071	3.33333	4	3.33333	98	3.045	31.625	19.7333	3.8	6.25	3.5	10.5417	61.5167	3.83333	0.545	6.89667	12.0167	26.5	23.8333	4.46	2.43667	85.8333	3.34	1.12	39.31	22.0167	4.06667	6.58333	2.20527	76.6369	2.98214	0.899371	1.83037	17.375	183	6.38167	35.0133	20.45	3.88333	6.35	0.36729	0.928236	8.66667	10.3333	10.6667
GW0072	2.33333	3.66667	2.83333	164	6.37	38.9133	22.0833	3.86667	6.93333	4.5	13.7617	53.6	2.83333	0.351667	4.84667	10.1667	24.3333	22	3.36833	1.47833	58.1667	2.425	0.943333	41.7483	23.75	4.03333	7.13333	2.39344	61.6608	2.57067	0.90411	2.27847	18.2467	222.167	8.79167	39.61	22.2333	3.9	6.98333	0.481823	1.67519	9	10	10
GW0073	2.33333	3.33333	2	87	3.145	37.21	22.55	3.95	7.1	3.16667	8.34333	53.2167	3.33333	0.451667	5.15	12.6667	27.3333	22.3333	3.52333	1.62667	57.6667	2.51667	1.00667	43.6967	24.2333	4.06667	7.33333	2.15789	57.2848	2.5	0.817073	2.16598	13.5467	149	5.88	40.01	23	3.9	7.25	0.434055	0.961952	9	9.66667	9.66667
GW0074	3.5	3.66667	2.66667							5	12.6917	54.7333	3.66667	0.341667	4.36	10.15	22	19.6667	2.90333	1.45667			2.90333					2.16749			0.893939	1.99314	17.0083							0	1.74736	9.66667	10.3333	10.3333
GW0075	1.5	3	3.16667	122.167	5.52833	45.39	25	4.16667	7.43333	5	14.7567	67.25	3.83333	0.485	5.87333	11.0667	23	18.3333	3.57833	2.295	48.8333	2.72667	0.851667	55.7633	28.2667	4.43333	7.76667	2.07831	57.3386	3.20157	0.797101	1.55919	20.7667	163	7.965	48.9075	25.7	4.225	7.5	0.383547	1.56128	9.66667	10	10
GW0076	2.5	3.83333	3.33333							4	9.89333	54.6333	3.5	0.52	6.10833	11.5	29	26	3.97667	2.13167			3.97667					2.52174			0.896552	1.86552	15.9767							0	0.980995	10	10	10
GW0077	3	3.83333	3.33333	65.3333	1.99833	32.2067	21.2333	3.78333	6.7	5.83333	10.6733	53.8833	3.5	0.561667	6.15667	12.9833	24.3333	22	4.19	1.96667	70.5	3.205	0.985	45.495	23.9	4.23333	6.98333	1.8742	71.5736	3.25381	0.90411	2.13051	16.8033	135.5	5.20333	39.165	22.4167	3.98333	6.8	0.309661	1.03157	9.66667	10.3333	9.66667
GW0078	2.83333	3.5	2.16667	161.5	4.62667	28.7933	17.2	3.36667	6.13333	4.5	12.6467	49.7167	2.83333	0.336667	3.91833	12.4	26.8333	24.1667	2.61333	1.305	63.5	1.865	0.748333	29.5633	18.0333	3.45	6.21667	2.16398	84.8552	2.4922	0.900621	2.00255	16.2317	224.833	6.49833	28.985	16.8667	3.3	6.03333	0.400349	1.93621	9.66667	10.6667	10.6667
GW0079	2.5	2.83333	2.83333							5.5	12.4617	62.3167	3	0.41	5.84333	11.05	26.5	24.1667	3.58667	2.25667			3.58667					2.39819			0.91195	1.58936	18.3517								1.32149	10	10	10
GW0080	2.33333	3	2.16667							5.83333	10.245	56.0833	4.16667	0.608333	5.795	10.1167	24.8333	21	3.44667	2.34833			3.44667					2.4547			0.845638	1.46771	15.9133								1.10857	9.33333	9.66667	9.66667
GW0081	2.16667	3.5	3.5							3.83333	12.1567	61.2833	4	0.455	5.71	12.3333	24.3333	22.6667	3.655	2.055			3.655					1.97297			0.931507	1.77859	17.91								1.2981	9.33333	11	10
GW0082	1.66667	3.33333	2.83333							4.33333	11.9533	65.65	3.66667	0.516667	5.65333	11.15	23.8333	20.1667	3.27333	2.38			3.27333					2.13752			0.846154	1.37535	17.485								1.33906	9	11.5	10
GW0083	2.33333	3.66667	3.33333							4.66667	14.7117	54.8	3.66667	0.458333	5.88	12.6	25.3333	25	4.18833	1.69167			4.18833					2.01058			0.986842	2.47586	20.7567								1.46118	9	9.5	11
GW0084	3	3.83333	3.5	90.1667	3.91333	43.1183	19.75	3.98333	6.15	3.16667	9.67333	58.9667	4	0.511667	6.9	9.95	20.8333	19.8333	4.39	2.51	62.8333	3.15833	1.23167	50.2633	21.9833	4.25	6.45	2.0938	51.0149	2.56428	0.952	1.749	16.575	153.333	7.07667	46.1683	20.0833	4.01667	6.15	0.426948	0.856805	9.66667	11	10.6667
GW0085	2.83333	3.16667	3.16667	91.5	3.96	43.12	19.7	3.93333	6.16667	3	10.5467	59.7667	3.83333	0.43	6.155	11.7	27.1667	23.6667	3.97333	2.18167	65.1667	2.93667	1.03667	45.125	20.5833	3.98333	6.3	2.32194	62.8617	2.8328	0.871166	1.82124	16.6233	156.333	6.895	44.02	19.7167	3.93333	6.18333	0.414778	1.0413	9.66667	10	9.33333
GW0086	2.66667	3.83333	3.5	182	5.79667	32.3567	17.0167	3.46667	5.9	4.16667	13.215	57.2833	3.83333	0.358333	4.835	10.8167	23.5	22	3.205	1.63	62.1667	2.375	0.83	38.385	19.2167	3.78333	6.15	2.17257	74.8996	2.86145	0.93617	1.96626	17.82	243.833	8.16833	33.865	17.2833	3.51667	5.93333	0.45838	1.64366	8	9	8
GW0087	3.83333	4.33333	4.33333	148.833	4.55833	31.0633	17.8333	3.41667	6.26667	4	12.9533	50.7333	3.16667	0.508333	6.93333	14.4333	27.5	26.8333	4.84833	2.085	100.333	3.54833	1.3	35.3567	19.8833	3.65	6.56667	1.90531	77.1795	2.72949	0.975758	2.32534	19.1817	251.5	8.10167	32.3433	18.15	3.45	6.3	0.422365	1.09945	10	11	10.6667
GW0088	1.5	3	3.5	121.5	3.94	33.03	18.2	3.5	6.2	6.25	12.635	60.025	3.75	0.48	5.33	11.5	29.5	25	3.3275	2.0025	65	2.4725	0.855	37.9275	19.575	3.675	6.35	2.56522	76.0234	2.89181	0.847458	1.66167	17.965	187	6.405	34.8275	18.3	3.525	6.2	0.356527	1.45943	10	10.5	10.5
GW0089	2.8	3.2	3.4	92.4	3.138	34.238	18.46	3.56	6.18	6	12.57	67.66	4.2	0.568	6.56	13.28	26.2	24.6	3.902	2.658	66.2	2.778	1.124	42.034	21.08	3.84	6.68	1.97289	58.8968	2.47153	0.938931	1.46802	19.358	158.8	5.92	37.578	18.98	3.62	6.34	0.305817	1.20149	9.5	10.5	10
GW0090	2.33333	3.16667	3	188.333	6.38667	33.9083	18.8	3.53333	6.4	4	16.0117	59.8	3.83333	0.486667	5.45833	10.4	23.6667	22.6667	3.65667	1.80167	61	2.73833	0.918333	45.0183	22.6833	4.01667	6.86667	2.27564	66.4247	2.98185	0.957746	2.0296	21.6533	249.5	9.125	36.58	19.2	3.6	6.45	0.421413	1.75663	9.33333	10	9.66667
GW0091	2.66667	3.66667	3.16667	209.5	5.28	25.2617	15.9167	3.11667		4.83333	14.2533	53.8167	3.33333	0.483333	4.615	11.1833	25.6667	24	3.01667	1.59833	69.1667	2.08	0.936667	30.0033	18.5833	3.51667	6.43333	2.29508	73.8434	2.22064	0.935065	1.88738	18.8767	277.833	7.36	26.485	16.2833	3.2	6.13333	0.389899	1.86766	10	10.5	10.5
GW0092	3.33333	4	4	136.167	5.715	43.365	22.45	3.93333	6.86667	3.16667	11.0583	58.6833	3.66667	0.366667	4.715	9.8	17	16	3.21833	1.49667	51	2.60667	0.611667	51.68	25.8	4.33333	7.23333	1.73469	83.3787	4.26158	0.941176	2.15033	15.7867	186.333	8.315	45.68	22.7833	3.98333	6.9	0.52671	1.39391	8.33333	9.66667	9
GW0093	3.33333	3.66667	3.5	119.833	2.945	22.4533	17.1167	3.3	6.06667	3.66667	11.1183	50.7	4	0.396667	4.725	10.0833	27.1667	23.8333	3.015	1.71	75.1667	2.30833	0.706667	30.1583	18.9833	3.61667	6.23333	2.69421	106.368	3.26651	0.877301	1.76316	15.91	193.833	5.245	25.985	17	3.33333	6.03333	0.329667	1.43648	8.5	10	10
GW0094	2.83333	4.16667	4.33333	88	2.70833	28.0833	18.2333	3.51667	6.15	4.33333	10.695	56.6	4	0.498333	7.035	10.9667	25.5	22.3333	4.725	2.31	79.6667	3.50167	1.22333	44.1267	21.7833	4	6.58333	2.32523	65.1226	2.8624	0.875817	2.04545	17.8983	167.167	6.20167	36.9067	19.5833	3.76667	6.3	0.346494	0.909439	9.33333	9.66667	9.66667
GW0095	1.83333	4.66667	4.66667	118.167	4.035	34.5183	19.6833	3.63333	6.56667	3.5	11.1067	66.7333	4	0.441667	7.28833	10.9333	24.8333	22.5	5.015	2.27333	87.5	3.90833	1.10667	44.8917	22.65	3.96667	6.9	2.27134	79.0663	3.53163	0.90604	2.20601	18.81	204.5	7.94	38.9667	20.55	3.73333	6.65	0.422116	0.902736	9	10.3333	10
GW0096	1.83333	3.66667	3.83333	61.1667	2.65333	40.5983	21.1167	3.8	6.66667	2.5	9.08	73.4333	4	0.526667	6.93167	10.6667	25	22.3333	4.21667	2.715	65.8333	3.27333	0.943333	49.8033	23.3333	4.13333	6.85	2.34375	69.788	3.46996	0.893333	1.5531	15.72	126	5.91667	46.505	21.9833	3.98333	6.7	0.376378	0.814472	8.66667	10.3333	9.66667
GW0097	3.16667	3.83333	3.5	110.333	3.72667	34.995	19.45	3.75	6.23333	2.16667	9.63667	55.55	4.16667	0.483333	5.74167	10.1167	23.1667	20.8333	3.555	2.18667	61.3333	2.55167	1.00333	41.655	21.2333	3.96667	6.51667	2.28995	61.1296	2.54319	0.899281	1.62576	15.3017	171.167	6.27667	37.1567	19.4167	3.76667	6.25	0.410195	1.03657	9.66667	10.6667	10
GW0098	2.66667	4.16667	3.5	141.333	4.42333	31.2567	18.9	3.51667	6.38333	2.5	11.005	50.55	3.16667	0.433333	5.62333	12.1	26	24	3.96667	1.65667	78.3333	2.84833	1.11833	36.3917	20.6167	3.7	6.61667	2.14876	70.0447	2.54694	0.923077	2.39437	16.37	219.667	7.27	33.085	18.9667	3.53333	6.4	0.444105	1.14755	9	9	11
GW0099	0.5	3.5	3.25	109.75	2.9275	26.4175	18.175	3.425	6.2	3.25	10.8725	71.4	4.25	0.4875	4.9825	12.15	26.5	22.25	2.55	2.4325	63.75	1.705	0.845	26.8	19.15	3.55	6.4	2.18107	75.4438	2.01775	0.839623	1.0483	15.91	171.75	4.63	26.915	18.125	3.425	6.2	0.291012	1.44341	8.66667	10	9.66667
GW0100	2.66667	3.66667	3.33333	160	5.41333	33.1733	18.25	3.61667	6.11667	3.5	12.345	56.9	3.16667	0.335	4.47833	9.76667	24.3333	20.8333	3.08333	1.395	58.3333	2.31167	0.771667	39.6667	20.45	3.9	6.36667	2.49147	75.594	2.99568	0.856164	2.21027	16.785	218	7.72	35.2717	18.6167	3.7	6.1	0.459934	1.63258	8.33333	10	9
GW0101	3	4.16667	4.16667	111.667	4.29167	39.11	20.6333	3.71667	6.6	2.33333	9.97333	63.0167	3.5	0.475	6.34667	10.8	22.6667	22.1667	4.09833	2.24833	70.5	3.055	1.04333	43.85	22.5833	3.93333	6.9	2.09877	67.5719	2.92812	0.977941	1.82283	16.33	181.333	7.34167	40.785	20.8167	3.73333	6.66667	0.449582	0.954843	9.33333	9.66667	9
GW0102	2.33333	4	3.33333	130.167	4.18167	32.3233	18.2167	3.7	5.95	3.66667	10.4133	68.7833	3.66667	0.368333	5.60667	11.5833	24.8333	23	3.46333	2.14333	65	2.58833	0.875	39.8117	20.6667	3.98333	6.31667	2.14388	74.2857	2.9581	0.926174	1.61586	15.825	194.667	6.77	34.9467	18.5333	3.75	6	0.427804	1.14811	8.33333	10	9
GW0103	2.66667	3.5	3.66667	93	3.30667	34.8033	19.05	3.56667	6.31667	2.83333	8.92333	58.5167	4	0.415	5.10333	13.6833	23	21.6667	3.35167	1.75167	61.1667	2.615	0.736667	42.5567	20.9667	3.83333	6.5	1.68088	83.0317	3.54977	0.942029	1.91342	14.0417	152.667	5.92667	38.52	19.3833	3.65	6.35	0.422077	1.05539	9	9.66667	10
GW0105	3.16667	3.33333	3.16667	89.6667	4.165	46.1883	21.7333	4	6.66667	2.5	7.105	45.5833	3.66667	0.221667	3.825	8.93333	17.3333	15.6667	2.805	1.02	43	2.16	0.645	50.66	23.5333	4.16667	6.85	1.9403	66.6667	3.34884	0.903846	2.75	11.0217	132.5	6.32167	47.6783	21.9167	4.03333	6.68333	0.573567	1.07164	7.66667	8.33333	8
GW0106	3	3.83333	3.66667	78.8333	3.51833	45.0583	22.9333	3.9	7.1	2	6.70333	52.7333	3.33333	0.268333	4.785	8.53333	20.6667	20	3.57167	1.21333	58	2.80667	0.765	48.6917	24.4833	4	7.41667	2.42188	75.817	3.66885	0.967742	2.94368	11.495	136.333	6.325	46.42	23.05	3.91667	7.2	0.550239	0.802154	9	10	9
GW0107	3.83333	4.5	4.33333	117.8	3.478	29.998	18.34	3.4	6.3	1.83333	8.594	54.5	2.66667	0.328333	5.53167	11.7833	22	21.8333	3.93333	1.59833	80.6667	3.04167	0.891667	37.6733	20.2833	3.61667	6.55	1.86704	90.4673	3.41121	0.992424	2.4609	12.7467	197.4	6.562	33.534	18.64	3.48	6.34	0.514801	0.907977	8.33333	10	9.33333
GW0109	3.66667	4.5	3.66667	146.833	4.37833	29.5317	18.35	3.48333	6.33333	3	9.365	49.1333	3.66667	0.271667	4.19833	9.65	20	17	3.195	1.00333	68.5	1.90167	1.29333	28.3633	20.7833	3.73333	6.68333	2.07254	52.9639	1.47036	0.85	3.18439	13.555	214.5	6.74	31.1733	18.5667	3.5	6.36667	0.497233	1.26668	9	9.33333	9
GW0110	3.16667	4	3.5	136	4.13833	30.89	18.1833	3.61667	6.05	2.83333	7.92167	48.95	3.66667	0.291667	4.36167	9.5	22.5	20.5	3.20833	1.15333	65.5	2.53	0.678333	38.9867	21	3.93333	6.45	2.36842	96.5602	3.72973	0.911111	2.78179	12.2867	201	6.66167	33.5367	18.6167	3.66667	6.08333	0.542187	1.04646	8.33333	9	9
GW0111	3.16667	4.33333	4.33333	128.667	3.8	29.0583	18.7167	3.55	6.31667	2.16667	8.745	53.6	3.66667	0.44	6.07333	10.4833	25.6667	25.3333	4.39	1.68333	88.6667	3.41667	0.973333	39.1617	21.6333	3.88333	6.68333	2.44833	91.0959	3.51027	0.987013	2.60792	14.8817	217.167	7.18167	33.2133	19.0667	3.61667	6.35	0.482585	0.835776	8.66667	9.66667	9.66667
GW0113	2.5	3.33333	3.5	158.667	6.005	37.995	20.0667	3.8	6.38333	3.83333	11.83	55.5833	3.5	0.268333	4.37167	10.5167	21.3333	20.6667	3.12	1.25167	57.8333	2.17667	0.943333	37.315	22.2333	3.98333	6.7	2.02853	61.3074	2.30742	0.96875	2.49268	16.195	216.5	8.54167	39.5867	19.8833	3.75	6.38333	0.527426	1.57909	9	9.66667	9
GW0114	3.33333	3.83333	3.83333	106.333	4.13167	38.5433	20.9	3.73333	6.73333	2.16667	9.84333	48.0833	3.5	0.441667	6.13833	11.75	23.1667	22.3333	4.36333	1.775	69.1667	3.21	1.15333	47.5117	23.45	3.98333	7.08333	1.97163	59.9711	2.78324	0.964029	2.45822	16.0017	175	7.33833	42.11	21.15	3.76667	6.76667	0.458598	0.937312	8.5	9.5	10
GW0115	4.33333	4.66667	4.16667	111.333	3.75833	32.935	18.7833	3.58333	6.26667	2.5	7.775	48.6333	3.33333	0.316667	5.26833	9.08333	18.8333	18.8333	3.79667	1.47167	77	2.90167	0.895	37.56	20.6333	3.8	6.58333	2.07339	86.0335	3.24209	1	2.57984	13.0867	188.167	6.65167	35.005	18.8	3.6	6.31667	0.508278	0.857694	9.33333	9.66667	8.66667
GW0116	3	4.16667	4	127.5	4.35	34.1533	19.25	3.65	6.28333	2.33333	10.8833	57.3833	3.83333	0.451667	6.41667	10.6167	23	22.5	3.84667	2.57	73.3333	2.905	0.941667	39.885	21.5	3.81667	6.71667	2.16641	77.8761	3.08496	0.978261	1.49676	17.2917	201	7.255	36.11	19.3	3.61667	6.35	0.419566	1.06041	8.66667	9.33333	9.66667
GW0118	3.16667	4.16667	3.5	127.833	4.60833	36.6617	19.8833	3.81667	6.26667	3.16667	9.27167	51.6167	3.66667	0.27	4.54167	9.75	18.6667	18.3333	3.30333	1.23833	55.3333	2.50333	0.8	45.29	22.1667	4.13333	6.55	1.91453	69.1667	3.12917	0.982143	2.66756	13.7983	182.667	7.10333	39.235	20.0167	3.85	6.3	0.514796	1.18186	9	10	10
GW0119	3	3.33333	2.83333	94.5	4.19	45.2983	21.3167	4.08333	6.36667	2.83333	9.12667	47.9167	3.16667	0.275	4.77667	8.1	19.3333	18.3333	3.45	1.32667	50.3333	2.67333	0.776667	53.5033	23.3	4.28333	6.63333	2.38683	64.8069	3.44206	0.948276	2.6005	13.86	145	6.86167	47.9167	21.45	4.11667	6.36667	0.49507	1.1094	8.33333	8.66667	8.66667
GW0121	3.33333	4.16667	3.83333	176.333	5.41667	30.6567	18.7	3.51667	6.28333	3.66667	11.2417	52.05	3.33333	0.225	4.06167	9.33333	20.1667	19.1667	2.81667	1.245	64	2.19333	0.623333	34.5167	20.3833	3.71667	6.51667	2.16071	102.674	3.51872	0.950413	2.26238	15.37	239.667	7.60667	31.8233	18.55	3.51667	6.26667	0.494903	1.63436	9	9.66667	10
GW0122	3.16667	3.5	3.83333	158	5.81833	37.6033	20.1833	3.76667	6.53333	3.83333	12.98	59.4	3.66667	0.416667	5.83167	12.3833	22.6667	22.3333	4.055	1.77667	69.5	3.24	0.815	46.8317	23.2333	4.05	6.96667	1.83042	85.2761	3.97546	0.985294	2.28236	18.7233	226.333	9.05333	40.3433	20.5167	3.78333	6.6	0.483532	1.31288	9	9.5	10
GW0124	3.33333	4.5	4.33333	123.167	4.74833	38.3533	20.3167	3.76667	6.41667	2.5	9.87667	52.85	3.83333	0.403333	5.86	9.8	21.1667	20.6667	4.075	1.785	72.5	3.15	0.925	43.5117	22.7833	4	6.78333	2.15986	78.3784	3.40541	0.976378	2.28291	15.75	194	7.885	40.635	20.8167	3.8	6.5	0.500635	0.994129	9	9	11
GW0125	2.83333	4	4	135	5.19833	38.8467	20.1667	3.7	6.45	2.66667	10.6283	51.6167	4	0.448333	6.14667	11.3333	25.3333	24	4.18833	1.95833	75.5	2.77833	1.41	36.8317	22.3	3.93333	6.78333	2.23529	53.5461	1.97045	0.947368	2.13872	16.8767	209.5	8.545	40.9217	20.4833	3.75	6.55	0.50632	1.02838	9	9.66667	9
GW0126	4.16667	5	4.66667	88.8333	3.34	37.8267	21.95	3.85	6.85	1.66667	7.12	48	3.5	0.348333	6.25	9.95	19.6667	19.6667	4.67167	1.57833	80.5	3.56833	1.10333	44.4033	23.4667	4.1	7	1.97655	72.9607	3.23414	1	2.95987	13.4917	169.333	6.91	40.91	21.7667	3.91667	6.85	0.512168	0.651915	9.33333	9.66667	9.33333
GW0128	3.33333	3.83333	3.83333	102.167	3.1	29.5967	18.2667	3.38333	6.45	4	9.945	62.7833	3.33333	0.39	5.87	11.35	26.8333	25.3333	4.15333	1.71667	83	3.02833	1.125	36.625	20.3333	3.61667	6.73333	2.36417	73.7778	2.69185	0.944099	2.41942	15.9283	183.833	6.12667	33.2633	18.7833	3.46667	6.55	0.38464	0.992185	8.33333	9.33333	10
GW0129	3.33333	4	4	108.667	2.895	26.005	17.3667	3.4	6.11667	4.5	11.035	63.25	3.5	0.381667	5.82167	10.4667	24.5	22.1667	4.19667	1.625	78.5	3.065	1.13167	39.59	19.5167	3.75	6.31667	2.34076	69.3667	2.70839	0.904762	2.58256	16.6817	186.667	6.385	33.7967	17.7833	3.48333	6.13333	0.382756	1.10148	8	9	9
GW0130	2.8	3.6	3.4							4	13.178	63.78	3.4	0.356	4.978	10.04	23.8	22.6	3.49	1.488			3.49					2.37052			0.94958	2.34543	18.164								1.55621	8.66667	9.66667	8.66667
GW0131	3	4	4							3.33333	9.18667	64.3333	3.66667	0.376667	5.33833	11.75	27	24.1667	3.84667	1.49167			3.84667					2.29787			0.895062	2.57877	14.6583								1.00018	9.33333	10.3333	9.66667
GW0132	2.5	4.33333	3.16667							2.66667	9.065	62.9167	3.33333	0.361667	4.77333	12.1333	29.1667	26	3.445	1.32833			3.445					2.40385			0.891429	2.59348	13.8283								1.10302
GW0133	3.83333	3.83333	4	134.5	4.90167	36.9533	18.3167	3.51667	6.25	4	9.99	55.5	2.83333	0.233333	3.53167	8.48333	16.3333	13.6667	2.47667	1.055	46.6667	1.89833	0.578333	40.8233	20.5	3.75	6.56667	1.92534	80.6916	3.28242	0.836735	2.34755	13.5133	181	6.80167	37.975	18.6	3.51667	6.3	0.50333	1.66269	8.5	9.5	8.5
GW0134	2.66667	4	3.5	150	5.735	38.2033	18.7833	3.61667	6.26667	4.66667	11.655	63.8167	3	0.296667	4.66833	9.61667	19.1667	18.5	3.305	1.36333	58.5	2.60833	0.696667	41.6367	21.8667	3.95	6.71667	1.99307	83.9713	3.74402	0.965217	2.42421	16.3233	207.167	8.34333	40.27	19.1833	3.65	6.31667	0.511129	1.46175	10	10	9.5
GW0136	2.66667	2.83333	2.83333	118.167	2.525	20.8667	15.45	3.11667	5.73333	12.8333	11.72	61.2333	3.83333	0.295	3.71	10.5333	29.1667	27.3333	2.38333	1.32667	67.1667	1.63333	0.75	24.825	16.2167	3.28333	5.78333	2.76899	89.5556	2.17778	0.937143	1.79648	15.3633	184.667	4.165	23.15	15.35	3.15	5.7	0.2711	1.92341	8.5	9.5	10
GW0137	3	3.66667	3.33333	188.5	7.17333	38.6333	19.7333	3.55	6.63333	4.5	14.8367	67.0833	3.33333	0.325	5.02833	10.0333	22	20.3333	3.565	1.46333	59.1667	2.78167	0.783333	46.89	22.5167	3.85	6.93333	2.19269	75.5319	3.55106	0.924242	2.43622	19.8667	246.333	9.955	40.655	19.8167	3.55	6.65	0.501091	1.72653	9.5	9.5	9.5
GW0141	3	3.66667	2.66667	144.333	5.01333	35.1867	18.1	3.46667	6.28333	3.66667	10.7517	61.95	3.66667	0.323333	4.62167	10.3167	24	20.3333	3.50167	1.12	61.8333	2.60333	0.898333	41.7417	20.25	3.75	6.53333	2.32633	68.8312	2.89796	0.847222	3.12649	15.45	205.833	7.62	37.4433	18.25	3.46667	6.28333	0.493204	1.32355	9	9	10
GW0142	3.83333	4	3.5	120.5	3.88	33.0433	18.8167	3.58333	6.3	3.16667	9.19833	66.2833	3.16667	0.263333	4.64167	9.46667	22.1667	20.5	3.41167	1.23	67.6667	2.65833	0.753333	39.1133	20.0667	3.76667	6.41667	2.34155	89.823	3.52876	0.924812	2.77371	14.07	181.6	6.732	37.308	18.56	3.54	6.26	0.478465	1.14218	8.33333	9.66667	9.66667
GW0144	2.5	3.66667	3	174.5	5.13833	29.6467	17.6667	3.45	6.21667	4.33333	12.7917	60.9333	3.83333	0.351667	4.50667	10.5333	25.3333	23	3.16833	1.33833	63	2.30833	0.86	37.485	19.5	3.7	6.38333	2.40506	73.2558	2.68411	0.907895	2.36737	17.3017	236.167	7.905	34.08	17.7167	3.48333	6.21667	0.456892	1.66667	10	10	10
GW0145	3.16667	3.16667	2.83333	112.167	4.745	41.8033	19.5333	3.73333	6.31667	4	10.5433	63.4833	3.16667	0.253333	4.64833	9.98333	21.8333	19.3333	3.44667	1.20167	55	2.605	0.841667	48.155	21.5833	3.98333	6.61667	2.18698	65.3465	3.09505	0.885496	2.86824	15.2067	166.333	7.34833	44.2067	19.6	3.75	6.31667	0.483231	1.30245	8	8.33333	8
GW0146	2	3.2	4	147.2	4.296	28.71	16.94	3.34	6.08	4.6	12.168	68.26	3.8	0.406	5.144	11.76	27.6	24.4	3.48	1.664	70.8	2.562	0.918	36.098	19.34	3.6	6.4	2.34694	77.1242	2.79085	0.884058	2.09135	17.318	217.2	6.862	31.248	17.64	3.44	6.18	0.396235	1.41095	8.5	9.5	9.5
GW0147	3.33333	3.66667	3.66667	114.333	2.11667	19.54	15.65	3.05	5.93333	3.66667	8.50333	61	3.66667	0.355	4.275	10.45	22.6667	21.8333	2.77667	1.49833	67	2.01667	0.76	29.8133	18.4	3.38333	6.35	2.16906	88.1579	2.65351	0.963235	1.85317	12.7433	183	4.41	24.3317	16.2	3.13333	6.03333	0.346063	1.20586	8.5	9	8.5
GW0148	2.5	4	3.83333	116.333	3.77167	33.1833	18.6167	3.46667	6.51667	3	7.91	63.3333	3.83333	0.371667	5.09167	9.63333	23.1667	22.6667	3.60333	1.48833	69	2.78333	0.82	40.57	21.4667	3.8	6.9	2.40484	84.1463	3.39431	0.978417	2.42105	13.12	184.833	6.57333	35.8467	19.1333	3.53333	6.58333	0.501016	0.909718	9	9.33333	9
GW0149	2.66667	4.33333	4.16667	174.667	7.04333	40.295	19.1667	3.63333	6.33333	4.33333	14.0733	79.1	3.83333	0.36	5.89833	10.5833	23.5	21.8333	4.04167	1.85667	71.1667	3.22	0.821667	45.4717	21.0833	3.88333	6.58333	2.22047	86.6126	3.91886	0.929078	2.17684	19.78	245.167	10.2683	41.93	19.1667	3.66667	6.35	0.519127	1.41583	9	9	10
GW0150	2.66667	3.33333	2.83333	43.6	1.088	25.09	17.44	3.26	6.24	2.5	5.245	60.7667	4	0.431667	5.27833	11.7833	27.3333	24.5	3.32333	1.955	74.5	2.3	1.02333	31.39	19.6167	3.56667	6.63333	2.31966	72.8013	2.24756	0.896341	1.69991	10.6433	116.8	3.434	30.558	18.16	3.38	6.38	0.322643	0.609766	9.33333	9.66667	9.66667
GW0151	2.83333	3.66667	3.83333	142.5	3.36167	24.0733	16.3	3.2	6.05	2.83333	8.245	58.7833	3.16667	0.363333	4.17667	8.45	24.3333	23.6667	2.82333	1.35333	73	2.08667	0.736667	28.7917	17.7	3.36667	6.25	2.87968	99.095	2.83258	0.972603	2.08621	12.4	188.333	4.65667	20.7333	13.3333	2.61667	5.01667	0.375538	1.17786	9	10	9.66667
GW0152	2.83333	4	3.33333	89	1.77	19.8867	15.7	3.08333	5.9	3.66667	7.51	67.0667	3.5	0.383333	4.23	10.7667	23.1667	19.8333	2.71	1.52	62	1.94167	0.768333	31.9083	19.3333	3.51667	6.56667	2.1517	80.6941	2.52711	0.856115	1.78289	11.73	149.333	3.70833	25.1	16.5167	3.16667	6.11667	0.316141	1.08213	9.33333	9.66667	9.66667
GW0155	2.5	3.25	2.75	132.75	2.5725	21.1	15.175	3	5.825	3	7.975	66.4	4	0.405	4.2725	12.25	27.75	25.75	2.6775	1.595	71.75	1.8725	0.805	25.135	17.025	3.275	6.15	2.26531	89.1304	2.32609	0.927928	1.67868	12.3575	233	4.38	18.795	14.4	2.9	5.8	0.354441	1.14748	8.5	10	9.5
GW0156	3.16667	4	3	154.333	6.46833	42.765	19.2167	3.68333	6.33333	3.33333	11.4083	56.1833	3.33333	0.24	4.255	7.48333	19.3333	16.6667	3.23833	1.01667	50.3333	2.47	0.768333	48.9533	21.5	3.95	6.58333	2.58352	65.5098	3.21475	0.862069	3.18525	15.4733	205.833	8.93833	43.91	19.3167	3.7	6.33333	0.57766	1.52246	9	9	10
GW0157	2.6	3.8	3.4	136.8	3.672	27.036	16.56	3.24	6.16	3.2	8.902	62.48	3.2	0.364	3.854	9.96	23.2	21.2	2.548	1.306	59.6	1.936	0.612	32.464	18.54	3.44	6.46	2.32932	97.3856	3.1634	0.913793	1.951	12.72	195.2	5.612	28.836	16.74	3.22	6.22	0.441195	1.3905	8.66667	8.66667	8.66667
GW0158	3	3.5	3.25	94.25	2.1175	22.58	17.075	3.175	6.225	3	7.545	63.375	3.75	0.465	4.495	10.275	22	19.75	2.765	1.73	60.25	1.9975	0.7675	33.0925	20.4	3.625	6.75	2.14112	78.5016	2.60261	0.897727	1.59827	12.0075	153.75	4.1225	26.7775	17.925	3.325	6.375	0.343327	1.03926	9	8.5	8.5
GW0159	3.33333	3.83333	3.66667							1.83333	6.645	71.85	3.66667	0.564333	6.50833	12.2167	26.1667	25	4.27833	2.23			4.27833					2.14188			0.955414	1.91854	12.7817								0.616038	8	9.5	9
GW0160	4	4.33333	4.33333							3.16667	8.41	63.3667	3.5	0.436667	5.19167	10.7833	24	21.3333	3.37833	1.81333			3.37833					2.22566			0.888889	1.86305	13.5083								0.98133
GW0161	3	4	3.16667	122	3.6	29.51	16.7	3.4	5.8	2.33333	8.54333	60.2667	3.33333	0.378333	5.36833	10.6333	24.1667	20.6667	3.7	1.66833	70	2.78	0.92	39.71	19.8	3.8	6.3	2.27273	76.087	3.02174	0.855172	2.21778	14.0567								0.942106	9	9.5	9.5
GW0162	2.83333	4	4							2.16667	6.56833	69.3667	3.5	0.478333	5.885	12.8333	25	23.1667	3.92333	1.96167			3.92333					1.94805			0.926667	2	11.9883								0.669669	9.33333	9.66667	9
GW0164	3	3.66667	3							3.16667	8.15833	62.1167	3.66667	0.41	4.93833	10.5833	27.5	24.8333	3.49167	1.44667			3.49167					2.59843			0.90303	2.41359	13.2633								0.967774	8.33333	8.33333	9.33333
GW0165	3.16667	3.33333	3.5	180.333	7.34167	40.7783	15.9	3.25	5.9	3.5	13.5933	65.4333	3.66667	0.356667	4.875	8.98333	22.1667	21.5	3.435	1.44	60.8333	2.79	0.645	46.2033	17.35	3.46667	6	2.46753	94.3152	4.32558	0.969925	2.38542	18.5117	240.667	10.125	42.185	16.1333	3.28333	5.9	0.546952	1.63578	8	9	8.33333
GW0166	3.33333	4	3.83333	175.333	7.07167	40.4767	16.4667	3.4	5.86667	3	12.955	62.5667	3.5	0.333333	5.15167	10.3333	22.3333	21.3333	3.72	1.43167	71.3333	3.015	0.705	42.3133	16.9	3.41667	5.93333	2.16129	101.182	4.2766	0.955224	2.59837	18.1317	246.5	10.0833	41.0017	16.4833	3.36667	5.86667	0.556117	1.46027	9	10	9.66667
GW0167	2	2.83333	2.83333	217.5	10.0517	46.0583	17.0667	3.45	6.11667	4.66667	17.9433	67.8333	3.33333	0.32	5.02667	10.05	23.6667	22.6667	3.58333	1.44333	55.1667	2.79167	0.791667	50.6933	18.5167	3.58333	6.28333	2.35489	69.6842	3.52632	0.957746	2.48268	23.03	272.167	12.84	47.145	17.3333	3.45	6.11667	0.557534	2.08401	9.33333	9.66667	9.66667
GW0168	3.5	3.66667	3.5	177.5	7.42167	41.855	16.9833	3.36667	6.08333	3.66667	15.7217	64.1667	3.83333	0.416667	5.74	9.03333	21.8333	20	3.915	1.825	65	3.13	0.785	48.4367	18.65	3.53333	6.3	2.41697	82.8025	3.98726	0.916031	2.14521	21.4583	242.833	10.5483	43.5367	17.3667	3.4	6.1	0.491573	1.62834	8.66667	8.66667	8.33333
GW0169	2.83333	3.5	3.66667	171.333	6.44667	37.61	15.85	3.13333	6.06667	3.16667	11.8983	61.6667	3.33333	0.383333	5.215	8.85	25.3333	22.1667	3.70167	1.51333	66.3333	2.92167	0.78	44.2167	17.5	3.31667	6.26667	2.86252	85.0427	3.74573	0.875	2.44604	17.0283	237.5	9.36667	39.4017	16.25	3.13333	6.06667	0.550064	1.33439	9	9	8.66667
GW0170	2.66667	3.5	3	199.5	7.33	37.19	15.2333	3.08333	6	4.16667	15.1367	70.3667	3.83333	0.376667	5.415	11.1	27.6667	24.6667	3.70667	1.70833	70.1667	2.905	0.801667	41.495	16.55	3.21667	6.2	2.49249	87.526	3.6237	0.891566	2.16976	20.4817	269.667	10.2317	38.1517	15.5333	3.1	6.05	0.499552	1.65942	8.33333	10	10
GW0171	2.66667	3.16667	3	114.833	5.22333	45.2017	17.8	3.41667	6.35	2.5	9.47167	64.25	3.33333	0.305	4.56167	8.7	22.3333	21.5	3.255	1.30667	53.3333	2.67333	0.581667	49.9333	18.9667	3.56667	6.5	2.56705	91.6905	4.59599	0.962687	2.49107	14.0583	168.333	7.89833	46.6267	18.1333	3.43333	6.4	0.561826	1.21173	9	9	9
GW0172	2.5	3.83333	3.83333	217.333	7.455	34.4883	14.7333	3.1	5.75	4.16667	16.5533	67.2167	2.83333	0.376667	5.495	11.3167	25.1667	23.6667	3.88333	1.61167	73	2.98	0.903333	40.9683	16.3333	3.31667	5.95	2.22386	80.8118	3.29889	0.940397	2.40951	22.0617	289.5	10.4317	36.17	15.1	3.1	5.76667	0.472841	1.76506	8.66667	9.66667	9.66667
GW0173	2.16667	4	4.33333	229.667	8.66333	37.9517	14.6333	3.08333	5.75	4.33333	17.2967	65.6667	2.83333	0.353333	5.48833	10.95	24.8333	24.1667	3.68833	1.8	73.5	2.95333	0.735	40.1217	15.5167	3.18333	5.85	2.26788	100	4.01814	0.973154	2.04907	22.8367	303.333	11.615	38.4367	14.85	3.1	5.75	0.508612	1.88485	8.33333	9	9.33333
GW0174	2.33333	3.16667	3.33333	124.667	5.44667	43.8267	16.05	3.48333	5.7	2.66667	10.4417	68.3167	3.5	0.361667	5.015	9.38333	22.3333	21.6667	3.34833	1.66667	57.6667	2.67667	0.671667	46.4033	16.9833	3.53333	5.81667	2.38011	85.8561	3.98511	0.970149	2.009	15.49	182.833	8.12333	44.4883	16.3667	3.45	5.71667	0.524424	1.24851	9	10	10
GW0175	2.83333	3.66667	3.33333	187.667	8.01333	43.12	16.3333	3.33333	6.01667	3.83333	14.685	65.8167	3.16667	0.36	4.99833	10.4	21.5	20.8333	3.50167	1.49667	60.3333	2.80333	0.698333	46.6383	17.2833	3.43333	6.1	2.06731	86.3962	4.01432	0.968992	2.33964	19.7733	248	10.8117	43.8717	16.4333	3.33333	6.01667	0.54678	1.72765	8.66667	9.66667	9
GW0176	3	4.33333	5.5	230.667	6.63167	28.4333	12.8667	2.88333	5.31667	4.66667	15.1233	65.9167	3.66667	0.39	5.81167	12.05	26.3333	25.1667	4.11833	1.69333	94.3333	3.16833	0.95	33.735	14.1333	3.06667	5.51667	2.18534	99.2982	3.33509	0.955696	2.43209	20.9967	328	9.79	29.7333	13.25	2.9	5.35	0.466264	1.52299	9	10.3333	9.66667
GW0177	3.66667	4.16667	3.83333	191.667	7.04833	37.1167	13.75	3.15	5.26667	3.5	12.87	66.05	3	0.285	4.83333	9.5	21.5	20	3.47333	1.36	66.6667	2.76	0.713333	41.715	15.25	3.33333	5.55	2.26316	93.4579	3.86916	0.930233	2.55392	17.8883	258	9.79	38.305	14.25	3.18333	5.3	0.547284	1.54936	9	9.66667	9
GW0178	1.5	4	4	171	6.415	37.8517	14.4833	3.2	5.41667	2.5	12.6333	66.8	3.16667	0.363333	5.84833	10.1	28.6667	23	4.2	1.64833	77.5	3.29333	0.906667	42.4917	15.5	3.35	5.56667	2.83828	85.4779	3.63235	0.802326	2.54803	18.5017	248.333	9.7	39.2	14.7	3.2	5.43333	0.524277	1.25726	9.66667	10	9.66667
GW0180	2.83333	4	3.16667	219.167	7.90833	36.1717	14.8333	3.05	5.81667	4.33333	15.445	66.8	3	0.335	4.96167	9.81667	24.5	23.1667	3.59333	1.36833	71.8333	2.81667	0.776667	39.3667	15.9167	3.16667	5.98333	2.49576	92.4893	3.62661	0.945578	2.62607	20.405	290.833	10.7217	36.9133	15.0833	3.03333	5.83333	0.525443	1.80538	8.66667	10	9.33333
GW0181	2.66667	3.66667	3.33333	160.5	6.20667	39.3133	15.6167	3.23333	5.86667	3	11.77	63.55	3	0.361667	5.97167	10.8667	28.3333	26.1667	4.39	1.58167	80.5	3.47	0.92	43.1033	16.4833	3.36667	6	2.60736	87.5	3.77174	0.923529	2.77555	17.755	240.5	9.66667	40.485	15.8833	3.21667	5.86667	0.544448	1.13592	8.33333	10	9.33333
GW0182	2.33333	3.16667	2.5	111.5	2.25	17.305	11.1	2.6	4.95	7.33333	16.1967	62.55	3.83333	0.506667	5.76	12.5833	29.6667	26	3.64667	2.11333	70.5	2.53167	1.115	36.515	15.4	3.25	5.73333	2.35762	63.2287	2.27055	0.876404	1.72555	22.06	225	6.82	30.31	14.2	3.1	5.5	0.309157	1.72183
GW0183	2.83333	3.83333	3.66667							3.16667	12.6233	57.0167	3	0.291667	4.99	9.81667	22.5	20.8333	3.69	1.3			3.69					2.29202			0.925926	2.83846	17.7283								1.4543	9	9	8.5
GW0184	2.83333	3.83333	3.66667							3	11.515	57.5833	3.16667	0.313333	5.01	9.46667	22.8333	20.8333	3.70833	1.30167			3.70833					2.41197			0.912409	2.84891	16.535								1.32078	9	9	8.66667
GW0185	2.83333	3.16667	3							10	17.3633	63.8167	3.16667	0.396667	5.98833	13.6	29.5	28	3.98667	2.00167			3.98667					2.16912			0.949153	1.99167	23.3817								1.74069	9	9.66667	9.33333
GW0186	3	3.66667	3							4.33333	16.1233	64.1333	2.83333	0.303333	5.465	11.1333	26.8333	25.8333	4.04	1.425			4.04					2.41018			0.962733	2.83509	21.6133								1.6963	9.33333	9.66667	9
GW0187	4	4.83333	4							4.33333	15.8933	61.3167	3	0.341667	6.36833	11.3	24	23.6667	4.7	1.66833			4.7					2.12389			0.986111	2.81718	22.3133								1.43593	10	11	10
GW0188	3.66667	4.5	4							3	13.485	61.7167	2.5	0.266667	5.32333	9.38333	21.1667	20	4.00333	1.32			4.00333					2.25577			0.944882	3.03283	18.875								1.44585	9	10	9
GW0193	2.83333	4	4							3.16667	12.6433	66.3833	3.5	0.391667	6.14333	10.0333	24.6667	21.5	4.33667	1.80667			4.33667					2.45847			0.871622	2.40037	18.7783								1.20642	8.33333	9	8.66667
GW0194	3	4	4.16667							4.66667	19.2183	68.1167	2.83333	0.366667	5.92	10.0667	23	22.6667	4.235	1.685			4.235					2.28477			0.985507	2.51335	25.2633								1.8925	9.66667	10.6667	11
GW0196	3.2	3.8	3.6							8.4	19.078	63.48	3.4	0.398	6.286	11.14	28.4	27.6	4.426	1.86			4.426					2.54937			0.971831	2.37957	25.44								1.78099	8.66667	9.66667	10
GW0198	4	4.83333	4.16667							3.16667	16.48	68.6833	3.5	0.365	6.21667	8.7	21.3333	20	4.375	1.84167			4.375					2.45211			0.9375	2.37557	22.5767								1.55594	9	8.66667	9
GW0200	2.83333	3.66667	3.16667							5	14.315	58.0167	3.16667	0.263333	3.70167	7.7	21.8333	18.3333	2.56667	1.135			2.56667					2.8355			0.839695	2.26138	18.1017								2.2837	8	9.33333	9
GW0201	3	3.66667	3.5							3.66667	12.7267	73.1833	3	0.226667	5.12667	11.6667	22	20.1667	3.70833	1.41833			3.70833					1.88571			0.916667	2.61457	17.895								1.44048	9	9.66667	9
GW0202	2.16667	4	4.16667	160	3.79	23.6	13.6833	2.9	5.6	3.33333	12.675	65.9167	3	0.46	5.74167	11.75	25.6667	21.5	3.745	1.99667	76.1667	2.485	1.26	32.825	16.0667	3.23333	5.95	2.1844	60.4497	1.97222	0.837662	1.87563	18.2717	237.167	6.275	26.53	14.5333	3	5.66667	0.343428	1.33609	9.33333	11	11
GW0203	2.33333	3.66667	3.5	111.667	6.05167	54.13	19.15	3.61667	6.63333	3.33333	11.8033	66.1833	3.66667	0.363333	6.00333	8.51667	19.1667	18.8333	4.01833	1.985	50.8333	3.085	0.933333	60.8133	21.1167	3.78333	6.96667	2.25049	54.4643	3.30536	0.982609	2.02435	17.71	162.5	9.12833	56.2033	19.8	3.63333	6.7	0.515434	1.17778	9	9	9
GW0204	2.33333	3	3	203.667	6.54833	33.7717	15.7667	3.05	6.35	3.83333	15.8583	67.0167	3.33333	0.396667	5.67333	11.7333	27.5	25.8333	3.91667	1.75667	70.1667	2.98167	0.935	42.6117	17.8667	3.3	6.65	2.34375	75.0446	3.18895	0.939394	2.2296	21.5417	273.5	9.515	35.8183	16.2833	3.08333	6.38333	0.441702	1.65363	8	8.66667	7.66667
GW0205	3.16667	3.66667	3.66667	219.333	7.15	32.8833	14.6833	3.1	5.71667	4.33333	13.95	64.6	2.83333	0.285	4.67667	10.8	21	20.1667	3.42833	1.24833	64.6667	2.75333	0.675	42.555	16.6333	3.41667	5.93333	1.94444	95.8025	4.07901	0.960317	2.74633	18.4933	283.333	9.89167	35.0133	15.0333	3.16667	5.73333	0.534877	1.72116	9.33333	9.33333	8.33333
GW0206	2.33333	4	3.66667	211.167	7.26667	34.68	15.2	3.18333	5.78333	4	16.695	72.7	3.5	0.42	5.73667	11.25	23.5	20.6667	3.855	1.88167	70.1667	2.90333	0.951667	41.23	16.7333	3.41667	5.95	2.08889	73.7303	3.05079	0.879433	2.04872	22.485	280.5	10.1683	36.3983	15.7667	3.21667	5.8	0.452227	1.74057	9.33333	10	10.3333
GW0207	0.333333	3.83333	3.66667	172.167	5.67833	35.8533	15.8833	3.26667	5.91667	3.83333	15.3417	65.2333	3.33333	0.435	5.75667	11.75	28.6667	21	3.82667	1.93	65.6667	2.73667	1.09	41.9133	16.85	3.41667	6.01667	2.43972	60.2446	2.5107	0.732558	1.98273	21.0717	237.833	8.41333	37.5417	16.1833	3.26667	5.93333	0.399272	1.60087	8.66667	10.3333	10.6667
GW0208	1.83333	3.83333	3.16667	126.833	5.36333	40.8083	16.3833	3.21667	6.1	3	10.4983	61.7167	3.66667	0.386667	5.44667	11.2333	23.1667	21.5	3.77833	1.66833	58.6667	2.92	0.858333	49.7733	19.15	3.53333	6.6	2.06231	68.3495	3.40194	0.928058	2.26474	15.9117	185.667	8.27833	43.7367	17.3667	3.28333	6.26667	0.520268	1.13803	9	9.33333	9.66667
GW0209	3.16667	4.33333	4.33333	282	7.43833	26.345	12.6833	2.95	5.18333	4.5	18.6033	61.6	3.33333	0.446667	5.97167	10.5	23.8333	22.8333	4.06667	1.905	82.1667	2.88667	1.18	35.1183	14.8333	3.26667	5.46667	2.26984	69.6328	2.44633	0.958042	2.13473	24.5233	363	10.3183	28.445	13.2667	3.01667	5.2	0.420756	1.85323	9.33333	10.3333	10.3333
GW0210	1.33333	3.5	3.66667	172.667	6.22667	36.3917	15.5333	3.15	6.05	3.33333	13.395	64.8833	4	0.383333	5.95833	11.3833	27	23	4.16333	1.795	64.3333	3.08	1.08333	47.9767	18.3167	3.46667	6.48333	2.37189	59.3846	2.84308	0.851852	2.31941	19.355	236.667	9.305	39.5183	16.3667	3.18333	6.16667	0.480754	1.3234	8.66667	9.33333	9
GW0215	3	4.83333	4.66667	142.333	3.95333	28.1633	12.4	2.78333	5.2	2.66667	7.89	56.0833	2.83333	0.25	5.16333	8.51667	21.6667	21.1667	3.87167	1.29167	79.8333	3.04667	0.825	38.3133	15.1833	3.21667	5.61667	2.54403	96.7677	3.69293	0.976923	2.99742	13.0133	222.5	6.98833	31.795	13.5	2.91667	5.3	0.537013	0.873271	9	10	9.33333
GW0218	3.5	4.5	4.33333	224.833	5.335	23.7567	12.65	2.66667	5.53333	3.83333	13.5667	65.4	3.16667	0.406667	6.83	13.95	24.5	23.6667	5.05	1.78	98.6667	3.675	1.375	37.2433	15.95	3.13333	6.08333	1.75627	71.7576	2.67273	0.965986	2.83708	20.405	320.667	9.00667	28.1633	13.6333	2.8	5.7	0.441395	1.14198	9	11	10.6667
GW0221	2.33333	3.66667	3.33333	177.5	8.56667	48.3417	17.8833	3.41667	6.43333	3.83333	14.8183	65.8	3	0.346667	5.655	9.76667	23.5	21.3333	4	1.655	54.6667	3.13833	0.861667	57.575	20.5833	3.66667	6.78333	2.40614	63.4429	3.64217	0.907801	2.41692	20.765	231.333	11.6967	50.725	18.6167	3.43333	6.46667	0.563288	1.53478	7.66667	8.33333	8
GW0222	2.83333	4.16667	3.66667	178	5.18833	29.2967	13.6	2.86667	5.68333	3	10.2917	61.5967	3.16667	0.393333	5.42	9.68333	25.8333	24.8333	3.97333	1.44667	81.5	3.06	0.913333	37.5183	15.5667	3.2	5.93333	2.66781	89.2336	3.35036	0.96129	2.74654	15.78	258.333	8.24833	32.0833	14.2167	2.93333	5.76667	0.522708	1.09564	9.33333	11	11
GW0223	2.16667	3.16667	2.66667	164.833	3.28333	19.4533	12.0833	2.58333	5.51667	4.16667	11.2783	60.9667	2.83333	0.461667	4.40333	12.8333	28.1667	23.6667	2.855	1.54833	67.6667	1.98167	0.873333	29.1817	15.25	2.95	6.11667	2.19481	77.4809	2.26908	0.840237	1.84392	15.755	232.333	5.25333	22.2067	12.9833	2.63333	5.68333	0.333439	1.55385	10	11	10.3333
GW0224	0.5	3.5	3.16667	115.667	4.09333	35.6483	15.8667	3.16667	5.95	4.33333	12.37	161.533	3	0.43	4.08667	10.95	26.5	17.1667	2.61	1.47667	47.1667	1.76167	0.848333	37.9683	16.45	3.21667	6.01667	2.42009	55.5992	2.07662	0.647799	1.76749	16.5933	162.333	5.85167	36.145	16.05	3.13333	5.95	0.352652	1.84719	8.66667	9.66667	9.66667
GW0225	3	4.16667	3.66667	126.5	2.33	18.345	11.3	2.55	5.15	6.66667	9.48	66.6167	3.16667	0.441667	5.21333	11.7167	26	22.1667	3.405	1.80833	84.1667	2.345	1.06					2.21906	79.4025	2.21226	0.852564	1.88295	14.6983	184.667	4.05	22.4833	12.3667	2.7	5.26667	0.275541	1.09998	9.66667	9.66667	10
GW0234	2.33333	3.33333	3.33333	151.333	3.86	23.8583	12.7	2.73333	5.43333	5.66667	12.33	57.5333	3.33333	0.423333	4.36333	11.4667	26.6667	23.3333	2.83	1.53333	74.8333	1.88	0.95	35.0917	15.2167	3.15	5.73333	2.32558	78.7719	1.97895	0.875	1.84565	16.6833	225.667	6.545	26.296	12.6	2.725	5.35	0.392308	1.71409	8.5	9	9
GW0235	3.16667	3.83333	4	193.75	5.26	27.38	13.925	2.9	5.75	3.33333	13.3833	64.7333	3.33333	0.403333	6.66	12.9667	26.6667	25.8333	4.865	1.795	90	3.325	1.595	36.7125	16.7	3.35	6.025	2.05656	56.4263	2.08464	0.96875	2.71031	19.636	287.6	9.018	31.296	14.725	3	5.775	0.459259	1.16124	9.66667	10	10
GW0236	3.16667	4	3.66667	164.5	2.49	14.9883	10.85	2.51667	5.05	4.16667	12.465	57.55	3.33333	0.531667	5.11333	11.5667	23.8333	21.3333	3.04333	2.07	73.1667	1.99167	1.05167	27.3183	14.6167	3.1	5.75	2.06052	69.5721	1.89382	0.895105	1.47021	17.545	236.833	4.46833	18.8167	11.9667	2.66667	5.23333	0.254678	1.5282	10	10.3333	10.3333
GW0237	0.833333	3.66667	3.33333	157.667	4.035	26.11	15.0333	3.05	5.9	5	15.7733	65.05	3.33333	0.421667	4.41667	11.7333	24.6667	16.6667	2.755	1.66167	49.5	1.79167	0.963333	37.1567	17.3333	3.3	6.26667	2.10227	51.3841	1.85986	0.675676	1.65797	20.13	207	5.84167	29.0067	15.6333	3.08333	5.98333	0.290197	2.1994	9.66667	10.3333	10.3333
GW0238	1.5	3.16667	4	220.333	5.04833	23.0217	13.1667	2.78333	5.65	5	17.4567	65.25	3	0.46	5.36667	10.7667	27.8333	22.1667	3.39333	1.97333	71.3333	2.42667	0.966667	34.1	15.45	3.16667	5.9	2.58514	73.7931	2.51034	0.796407	1.71959	22.7867	289.333	7.45833	25.9533	13.6667	2.85	5.65	0.327311	1.99277	9	10	10.3333
GW0239	0.8	2.8	3.4	82.8	1.04	12.336	10.6	2.38	5.04	4.6	10.738	64.72	3.2	0.514	4.526	11.5	25.6	17	2.252	2.274	44.4	1.286	0.966	29.044	16.36	3.16	6.14	2.22609	45.9627	1.33126	0.664062	0.990325	15.19	125.4	2.326	18.294	12.62	2.64	5.44	0.153127	1.58424	9.5	10	10
GW0240	0.166667	3.5	4	208.167	4.17167	21.05	13.0833	2.73333	5.61667	4.66667	15.875	65.95	3	0.486667	5.24667	11.1167	28.8333	21.1667	3.195	2.05167	64.3333	2.19833	0.996667	34.1117	15.5333	3.15	5.98333	2.5937	64.5485	2.20569	0.734104	1.55727	21.0283	258.667	6.37333	25.125	13.5667	2.8	5.68333	0.303083	1.88055	10	10	11
GW0241	0.666667	3.33333	3.16667	175.167	3.96667	21.93	13.4667	2.8	5.66667	5.33333	16.395	70.2333	3	0.396667	5.01667	11.0167	25.6667	19	2.99	2.02667	53.3333	2.00167	0.988333	37.545	17.6833	3.35	6.38333	2.3298	53.9629	2.0253	0.74026	1.47533	21.39	229.167	5.96333	25.5833	14.4167	2.86667	5.81667	0.278791	2.04767	9.66667	10	10
GW0242	3	4.83333	4	214.8	6.626	31.2	14.74	2.98	5.96	3	14.894	62.8	3	0.444	6.946	11.5	27.2	26.2	5.068	1.878	90.2	3.794	1.274	42.406	17.36	3.38	6.26	2.36522	70.8006	2.97802	0.963235	2.69862	21.918	304.6	10.416	34.582	15.5	3.06	6.02	0.475226	1.23972	9.33333	10.3333	10
GW0252	4	4.66667	4.66667	227.667	5.33833	23.6333	12.9167	2.73333	5.56667	3.83333	14.475	76.4167	3.5	0.493333	6.69167	14.65	26.6667	26.3333	4.47667	2.215	102.833	3.27667	1.2	32.1483	15.1333	3	5.91667	1.82025	85.6944	2.73056	0.9875	2.02107	21.065	329	8.6	26.3533	13.6333	2.8	5.68333	0.40826	1.29608	10	10	9.66667
GW0259	3	3.8	4.6	215.4	6.074	27.584	14.54	2.94	5.88	3.4	15.436	67.54	3.2	0.476	6.31	11.84	24.6	23.6	4.096	2.214	84.8	3.186	0.91	37.644	16.7	3.26	6.24	2.0777	93.1868	3.5011	0.95935	1.85005	21.724	300.2	9.246	30.51	15.18	3	5.98	0.425612	1.48337	8.33333	10	9.66667
standard deviation	0.748872	0.487177	0.576089	44.4623	1.75091	7.57961	2.86571	0.361347	0.473809	1.80135	3.26121	9.89095	0.391071	0.112944	1.05217	1.42054	3.01626	2.77792	0.650274	0.618677	12.3679	0.566855	1.00219	6.86704	2.8646	0.328568	0.454005	0.239655	14.7511	0.667892	0.0817655	0.496254	3.84205	51.0079	2.06515	6.99609	2.7923	0.356637	0.470969	0.100479	0.354573	0.551799	0.610275	0.717557
average	2.6622	3.73379	3.5587	147.756	4.99618	34.1898	18.1695	3.4709	6.26549	4.09975	12.8585	61.2873	3.49628	0.436533	5.6877	11.1803	24.7478	21.8982	3.729	1.9587	67.7377	2.77183	1.33029	41.4622	20.4235	3.74435	6.56661	2.22751	73.0571	3.00272	0.892279	2.0358	18.5541	213.615	7.77172	36.8242	18.583	3.51784	6.3115	0.415101	1.38698	9.05295	9.78212	9.62066

## Sheet: Rht effects on phenotypes
			main shoot	main shoot	main shoot	tiller	tiller	tiller	tiller	tiller	tiller	tiller	tiller	main shoot	main shoot	main shoot	main shoot	main shoot	main shoot	main shoot	main shoot	main shoot	main shoot	main shoot	main shoot	main shoot	main shoot	main shoot	main shoot	main shoot	main shoot	main shoot	main shoot	main shoot	whole plant	whole plant	whole plant	whole plant	whole plant	whole plant	whole plant	whole plant	tiller/main	main shoot	main shoot	main shoot
			Grain A	Grain C	Grain B	grain number	grain weight	TKM(g)	seed area	seed width	seed length	tiller number	tiller DW	stem length	leaf number	leaf DW	main DW	spike length	total spikelet number	fertile spikelet number	spike DW	main stem DW	grain number/spike	grain weight/spike	chaff (spike DW-grain weight)	TKM(g)	seed area	seed width	seed length	spikelet density	spike fertility index	grain weight/spike chaff	spikelet fertility	spike DW/main stem DW	plant DW	grain number	grain weight	TKM(g)	seed area	seed width	seed length	harvest index	tiller DW/ main DW	Max.Floret A	Max.Floret C	Max.Floret B
Rht-D1(4D)-mutant (dwarf)	Rht-D1(4D)-wild type (tall)	genotype	trait1	trait2	trait3	trait4	trait5	trait6	trait7	trait8	trait9	trait10	trait11	trait12	trait13	trait14	trait15	trait16	trait17	trait18	trait19	trait20	trait21	trait22	trait23	trait24	trait25	trait26	trait27	trait28	trait29	trait30	trait31	trait32	trait33	trait34	trait35	trait36	trait37	trait38	trait39	trait40	trait41	trait42	trait43	trait44
1		GW0001	2.5	3	3.17	185	6.41	35.685	20.1333	3.63333	6.7	4	15.5733	54.9333	3.83333	0.576667	5.88333	10.75	24.3333	22.1667	3.88167	2.00167	63.6667	3.075	0.806667	48.66	23.5	4	7.05	2.26357	78.9256	3.81198	0.910959	1.93922	21.4133	248.5	9.485	39.0533	20.5833	3.66667	6.73333	0.442948	1.59481	9.33333	9.33333	9
1		GW0006	1	2	3.2	165	3.32	34.9133	21.6667	3.7	7	12.2	18.038	52.5	3.6	0.492	4.444	12.76	34.6	20	2.626	1.818	42.6	2.062	0.564	48.8	23.2	4	7.08	2.7116	75.5319	3.65603	0.578035	1.44444	22.522	201	6.515	32.185	19.85	3.5	6.8	0.289273	2.55134	9	10	11
1		GW0011	3	3.83	4	176.333	7.27	41.0383	20.8667	3.7	6.81667	3	14.41	55.0833	2.66667	0.363333	5.235	9.65	19.1667	17.8333	3.315	1.92	57.6667	2.755	0.56	47.805	23.1	3.93333	7.06667	1.98618	102.976	4.91964	0.930435	1.72656	19.66	234.333	10.04	42.7617	21.1667	3.76667	6.85	0.510682	1.68538	9	9	8
1		GW0012	3	4	3.8	166.2	4.468	25.916	17.18	3.46	5.98	5.2	16.012	51.58	3.2	0.51	6.024	11.3	25	24.2	3.99	2.034	82.8	2.928	1.062	35.66	19.14	3.7	6.22	2.21239	77.9661	2.75706	0.968	1.96165	22.008	247.8	7.398	29.44	17.74	3.54	6.06	0.33615	1.59896	8.5	9	8.5
1		GW0014	2.8	4.33	4.33	199.667	7.17167	36.095	18.0833	3.58333	6.01667	3.33333	17.42	58.5	3.33333	0.611667	7.23833	11.9	25.3333	19.8333	4.31833	2.92	73.3333	3.06167	1.25667	41.72	20.25	3.85	6.26667	2.12885	58.3554	2.43634	0.782895	1.47888	24.6117	272.167	10.2383	37.7367	18.35	3.61667	6.05	0.415995	1.50736	8.5	9	9
1		GW0017	3.33	4	4	229.333	7.27833	31.9	19.5	3.45	6.71667	3.5	17.2833	57.0667	3.66667	0.538333	6.89	12.2833	24.8333	23.3333	4.67333	2.21667	85.3333	3.74	0.933333	43.82	22.7333	3.86667	7.1	2.02171	91.4286	4.00714	0.939597	2.10827	24.185	311.333	11.0167	35.4367	20.4	3.61667	6.83333	0.455517	1.49467	9	9.66667	8.66667
1		GW0018	4	4.17	4.17	150	7.26833	48.5367	22.7833	3.83333	7.2	3.16667	14.9783	52.9833	2.83333	0.451667	6.83167	11.6667	20.8333	19.6667	4.85333	1.97833	67.8333	3.67	1.18333	54.295	24.9833	4.08333	7.38333	1.78571	57.3239	3.10141	0.944	2.45324	21.0567	217.167	10.9367	50.565	23.2167	3.88333	7.21667	0.519392	1.28184
1		GW0019	3.17	3.67	3.67	196.833	7.04667	35.9833	19.25	3.65	6.35	4	14.6267	52.0833	3.16667	0.543333	5.99167	11.4833	22.5	21.8333	4.055	1.93667	66.1667	3.06833	0.986667	46.4983	22.4667	4.01667	6.83333	1.95936	67.0608	3.1098	0.97037	2.0938	20.6317	263.333	10.12	38.605	19.7333	3.73333	6.43333	0.490508	1.45587	8	9	9
1		GW0022	2.5	3.5	3.5	167	6.305	37.755	20.45	3.75	6.75	3.5	18.02	65.1	3.5	0.71	7.55	12.05	23.5	21.5	4.77	2.78	68.5	3.565	1.205	52.035	24.05	4.05	7.15	1.95021	56.8465	2.95851	0.914894	1.71583	25.57	235.5	9.875	41.935	21.3	3.85	6.8	0.386195	1.46266	9	10	9
1		GW0023	3.33	3.83	3.67	115.5	4.235	36.4017	20.7833	3.78333	6.7	2.66667	11.0533	54.6833	3.5	0.591667	6.56167	13	23.8333	22.3333	4.41333	2.14833	75.5	3.285	1.12833	43.6067	21.75	3.86667	6.81667	1.83333	66.9129	2.91137	0.937063	2.05431	17.6033	190.167	7.51833	39.5517	20.9	3.81667	6.71667	0.427097	1.00714	9.33333	9.33333	10
1		GW0025	3.8	4	3.33	183	4.755	25.93	16.85	3.3	6.05	12.6667	14.2067	51.7333	3.33333	0.483333	5.76	13.4833	27.8333	24.1667	3.64167	2.11833	89.75	2.59	1.05167	32.618	19.18	3.7	6.2	2.06428	85.3407	2.46276	0.868263	1.71912	20.3117	278.5	8.115	29.3	17.1	3.35	6	0.399524	1.51108	10.6667	10	9.66667
1		GW0026	2	3	2	83	2.8	33.73	19.3	3.6	6.4	10	18.205	45.4	4.25	0.61	4.1925	13.1	30.75	17.25	2.1825	2.01	50	1.5375	0.645	33.47	20.35	3.675	6.575	2.34733	77.5194	2.38372	0.560976	1.08582	22.41	131	4.82	36.79	19.2	3.6	6.3	0.215083	2.85569	9	10	10
1		GW0027	3	3.8	4.2	272.333	7.175	26.2717	16.2167	3.26667	5.9	4.8	16.734	57.96	3.2	0.444	5.966	12.92	26	26	4.328	1.638	88.6667	3.30667	1.02133	37.305	19.5667	3.73333	6.3	2.01238	86.8146	3.2376	1	2.64225	22.95	359	10.4733	29.1817	16.95	3.4	6.01667	0.456354	1.62561	8.66667	9.33333	9
1		GW0030	3.33	4	3.8	169.8	5.152	30.41	20.1	3.6	6.8	4	14.73	53.14	3.2	0.556	6.486	12.06	24.4	19.8	4.242	2.244	64.25	2.414	1.828	40.78	22.7	3.86	7.18	2.02322	35.1477	1.32057	0.811475	1.89037	21.344	229.4	7.566	32.788	20.44	3.64	6.86	0.354479	1.37304	9.33333	10.3333	9.66667
1		GW0033	3.17	3.83	3	93	2.04167	20.3433	15.3167	3.28333	5.56667	6.5	13.1967	56.2833	3.66667	0.491667	5.97833	11.8	28.1667	24.3333	3.8	2.17833	85.3333	3.85167		39.5667	21.6667	3.96667	6.61667	2.38701			0.863905	1.74445	18.9033	176.5	4.57833	25.7667	16.3167	3.4	5.7	0.242197	1.34958	9.66667	10	9.33333
1		GW0037	2.67	3.5	3.5	162.667	6.71	41.4317	19.9833	3.73333	6.45	3.83333	14.595	59.4	3.33333	0.393333	5.00833	11.3	22.5	20.5	3.23	1.77833	56.1667	2.57833	0.651667	46.115	21.7833	3.96667	6.55	1.99115	86.1893	3.95652	0.911111	1.81631	19.7267	218	9.28833	42.7767	20.1833	3.76667	6.43333	0.470852	1.7716	8.5	9	9
1		GW0042	2.75	3.6	3.2	154.5	6.27	40.6	20.425	3.7	6.725	3.75	15.795	56.825	3.75	0.425	6.49	11.525	23	19.5	4.72333	1.76667	78.3333	3.60333	1.12	45.3225	22.225	3.9	6.85	1.99566	69.9405	3.21726	0.847826	2.67358	22.2975	219.25	9.24	42.0975	20.475	3.7	6.675	0.414396	1.40859	9.33333	9.66667	9
1		GW0043	2.8	3.4	3.4	147	5.44167	37.1267	19.6833	3.56667	6.68333	4.66667	13.6833	59.6167	3.83333	0.428333	5.75	11.4833	23.3333	21.6667	3.59667	2.15333	65.1667	2.75	0.846667	42.1917	21.65	3.8	6.88333	2.03193	76.9685	3.24803	0.928571	1.67028	19.47	212.333	8.18667	38.725	19.8667	3.6	6.66667	0.420476	1.46398	9	10.3333	9
1		GW0046	2.67	4.17	3.5	123.667	3.98833	32.7167	19.1	3.56667	6.55	4.33333	10.7133	48.4	3.66667	0.45	5.02833	12.4833	26.1667	24	3.47667	1.55167	75.8333	2.58833	0.888333	34.2783	19.9333	3.66667	6.7	2.09613	85.3659	2.9137	0.917197	2.2406	15.5783	199.833	6.57167	33.275	18.8667	3.51667	6.53333	0.421847	1.25965	9	9.33333	9.66667
1		GW0048	1.8	3.17	2.83	87.5	3.23833	37.4967	20.9333	3.68333	7.06667	3.83333	11.2767	55.4833	3.5	0.588333	6.28	12.7667	29.5	24	4.005	2.275	63.3333	2.82667	1.17833	44.7267	22.45	3.85	7.18333	2.3107	53.7482	2.39887	0.813559	1.76044	17.505	150.333	6.06	40.875	20.9833	3.66667	7	0.346187	1.09642	10	10.5	9.5
1		GW0056	2.67	3.33	3.67	173.333	6.00167	34.615	19.7167	3.58333	6.7	5	14.51	50.7667	3.5	0.4	6.03333	12.8167	28.1667	26.1667	4.10833	1.925	80	3.04833	1.06	38.085	21.15	3.7	6.9	2.19766	75.4717	2.87579	0.928994	2.1342	20.54	253	9.045	35.8317	19.7	3.53333	6.7	0.44036	1.43073	9.5	10	10.5
1		GW0057	3	3.67	3.17	165.333	5.06333	30.6767	18.0333	3.45	6.35	3.5	12.495	50.8667	3.33333	0.44	5.26	13.65	24.5	22.6667	3.45167	1.80833	70.1667	2.48167	0.97	35.3983	19.4833	3.65	6.5	1.79487	72.3368	2.55842	0.92517	1.90876	17.7283	236.167	7.54333	31.9717	17.9333	3.43333	6.31667	0.425496	1.43428	9.66667	10	9.66667
1		GW0058	2.6	3.6	3.4	141	4.668	32.478	18.8	3.5	6.42	7.2	13.284	54.96	3.4	0.282	4.868	9.7	24.4	22.2	3.332	1.536	67	2.574	0.758	38.102	20.78	3.72	6.72	2.51546	88.3905	3.39578	0.909836	2.16927	18.108	207.4	7.236	34.958	18.94	3.5	6.44	0.399602	1.62	9	10	9.66667
1		GW0059	2.67	2.83	2.83	171.5	5.86333	34.3517	18.1833	3.51667	6.25	4	12.6983	50.3	3.33333	0.315	3.96	10.65	21.1667	19.5	2.62	1.34	48.3333	2.03667	0.583333	42.2117	20.65	3.85	6.46667	1.98748	82.8571	3.49143	0.92126	1.95522	16.65	218.5	7.895	36.2867	18.55	3.55	6.3	0.474174	1.92984	8.5	9.5	9.5
1		GW0060	2.83	4.5	4.17	124.833	4.285	35.1867	19.9333	3.5	6.8	3.66667	12.675	59.9667	4.16667	0.51	7.485	10.35	25.8333	23.5	4.62167	2.86333	84.3333	3.565	1.05667	42.0267	22	3.75	7.03333	2.49597	79.8107	3.37382	0.909677	1.61409	20.2033	208.5	7.84833	38.095	20.2333	3.53333	6.8	0.388467	1.04694	9.33333	10	10.6667
1		GW0066	2.16667	2.83333	1.83333	97	3	30.93	19.4	3.6	6.5	9	10.9617	48.55	3.5	0.493333	5.19	12.4167	31.1667	23.5	3.18833	2.00167	50.6	2.27	0.918333	37.2633	22.9	3.93333	7.11667	2.51007	55.0998	2.47187	0.754011	1.59284	16.1517	75.5	2.77167	40.0767	22.7	3.9	7.1	0.171603	1.30833	10	10.6667	10.3333
1		GW0070	2.5	3.66667	3.5	199.5	6.79667	34.395	20.5667	3.85	6.5	4.5	14.8383	57.8333	3.66667	0.393333	5.22667	12.6833	23.8333	23	3.45167	1.775	67.1667	2.715	0.736667	40.445	22.2833	4.06667	6.65	1.87911	91.1765	3.68552	0.965035	1.9446	20.07	257.5	9.505	36.955	20.75	3.86667	6.5	0.473592	1.70981	9	9.66667	9.33333
1		GW0071	3.33333	4	3.33333	98	3.045	31.625	19.7333	3.8	6.25	3.5	10.5417	61.5167	3.83333	0.545	6.89667	12.0167	26.5	23.8333	4.46	2.43667	85.8333	3.34	1.12	39.31	22.0167	4.06667	6.58333	2.20527	76.6369	2.98214	0.899371	1.83037	17.375	183	6.38167	35.0133	20.45	3.88333	6.35	0.36729	0.928236	8.66667	10.3333	10.6667
1		GW0072	2.33333	3.66667	2.83333	164	6.37	38.9133	22.0833	3.86667	6.93333	4.5	13.7617	53.6	2.83333	0.351667	4.84667	10.1667	24.3333	22	3.36833	1.47833	58.1667	2.425	0.943333	41.7483	23.75	4.03333	7.13333	2.39344	61.6608	2.57067	0.90411	2.27847	18.2467	222.167	8.79167	39.61	22.2333	3.9	6.98333	0.481823	1.67519	9	10	10
1		GW0073	2.33333	3.33333	2	87	3.145	37.21	22.55	3.95	7.1	3.16667	8.34333	53.2167	3.33333	0.451667	5.15	12.6667	27.3333	22.3333	3.52333	1.62667	57.6667	2.51667	1.00667	43.6967	24.2333	4.06667	7.33333	2.15789	57.2848	2.5	0.817073	2.16598	13.5467	149	5.88	40.01	23	3.9	7.25	0.434055	0.961952	9	9.66667	9.66667
1		GW0074	3.5	3.66667	2.66667							5	12.6917	54.7333	3.66667	0.341667	4.36	10.15	22	19.6667	2.90333	1.45667			2.90333					2.16749			0.893939	1.99314	17.0083							0	1.74736	9.66667	10.3333	10.3333
1		GW0076	2.5	3.83333	3.33333							4	9.89333	54.6333	3.5	0.52	6.10833	11.5	29	26	3.97667	2.13167			3.97667					2.52174			0.896552	1.86552	15.9767							0	0.980995	10	10	10
1		GW0077	3	3.83333	3.33333	65.3333	1.99833	32.2067	21.2333	3.78333	6.7	5.83333	10.6733	53.8833	3.5	0.561667	6.15667	12.9833	24.3333	22	4.19	1.96667	70.5	3.205	0.985	45.495	23.9	4.23333	6.98333	1.8742	71.5736	3.25381	0.90411	2.13051	16.8033	135.5	5.20333	39.165	22.4167	3.98333	6.8	0.309661	1.03157	9.66667	10.3333	9.66667
1		GW0078	2.83333	3.5	2.16667	161.5	4.62667	28.7933	17.2	3.36667	6.13333	4.5	12.6467	49.7167	2.83333	0.336667	3.91833	12.4	26.8333	24.1667	2.61333	1.305	63.5	1.865	0.748333	29.5633	18.0333	3.45	6.21667	2.16398	84.8552	2.4922	0.900621	2.00255	16.2317	224.833	6.49833	28.985	16.8667	3.3	6.03333	0.400349	1.93621	9.66667	10.6667	10.6667
1		GW0085	2.83333	3.16667	3.16667	91.5	3.96	43.12	19.7	3.93333	6.16667	3	10.5467	59.7667	3.83333	0.43	6.155	11.7	27.1667	23.6667	3.97333	2.18167	65.1667	2.93667	1.03667	45.125	20.5833	3.98333	6.3	2.32194	62.8617	2.8328	0.871166	1.82124	16.6233	156.333	6.895	44.02	19.7167	3.93333	6.18333	0.414778	1.0413	9.66667	10	9.33333
1		GW0086	2.66667	3.83333	3.5	182	5.79667	32.3567	17.0167	3.46667	5.9	4.16667	13.215	57.2833	3.83333	0.358333	4.835	10.8167	23.5	22	3.205	1.63	62.1667	2.375	0.83	38.385	19.2167	3.78333	6.15	2.17257	74.8996	2.86145	0.93617	1.96626	17.82	243.833	8.16833	33.865	17.2833	3.51667	5.93333	0.45838	1.64366	8	9	8
1		GW0087	3.83333	4.33333	4.33333	148.833	4.55833	31.0633	17.8333	3.41667	6.26667	4	12.9533	50.7333	3.16667	0.508333	6.93333	14.4333	27.5	26.8333	4.84833	2.085	100.333	3.54833	1.3	35.3567	19.8833	3.65	6.56667	1.90531	77.1795	2.72949	0.975758	2.32534	19.1817	251.5	8.10167	32.3433	18.15	3.45	6.3	0.422365	1.09945	10	11	10.6667
1		GW0088	1.5	3	3.5	121.5	3.94	33.03	18.2	3.5	6.2	6.25	12.635	60.025	3.75	0.48	5.33	11.5	29.5	25	3.3275	2.0025	65	2.4725	0.855	37.9275	19.575	3.675	6.35	2.56522	76.0234	2.89181	0.847458	1.66167	17.965	187	6.405	34.8275	18.3	3.525	6.2	0.356527	1.45943	10	10.5	10.5
1		GW0091	2.66667	3.66667	3.16667	209.5	5.28	25.2617	15.9167	3.11667		4.83333	14.2533	53.8167	3.33333	0.483333	4.615	11.1833	25.6667	24	3.01667	1.59833	69.1667	2.08	0.936667	30.0033	18.5833	3.51667	6.43333	2.29508	73.8434	2.22064	0.935065	1.88738	18.8767	277.833	7.36	26.485	16.2833	3.2	6.13333	0.389899	1.86766	10	10.5	10.5
1		GW0092	3.33333	4	4	136.167	5.715	43.365	22.45	3.93333	6.86667	3.16667	11.0583	58.6833	3.66667	0.366667	4.715	9.8	17	16	3.21833	1.49667	51	2.60667	0.611667	51.68	25.8	4.33333	7.23333	1.73469	83.3787	4.26158	0.941176	2.15033	15.7867	186.333	8.315	45.68	22.7833	3.98333	6.9	0.52671	1.39391	8.33333	9.66667	9
1		GW0094	2.83333	4.16667	4.33333	88	2.70833	28.0833	18.2333	3.51667	6.15	4.33333	10.695	56.6	4	0.498333	7.035	10.9667	25.5	22.3333	4.725	2.31	79.6667	3.50167	1.22333	44.1267	21.7833	4	6.58333	2.32523	65.1226	2.8624	0.875817	2.04545	17.8983	167.167	6.20167	36.9067	19.5833	3.76667	6.3	0.346494	0.909439	9.33333	9.66667	9.66667
1		GW0097	3.16667	3.83333	3.5	110.333	3.72667	34.995	19.45	3.75	6.23333	2.16667	9.63667	55.55	4.16667	0.483333	5.74167	10.1167	23.1667	20.8333	3.555	2.18667	61.3333	2.55167	1.00333	41.655	21.2333	3.96667	6.51667	2.28995	61.1296	2.54319	0.899281	1.62576	15.3017	171.167	6.27667	37.1567	19.4167	3.76667	6.25	0.410195	1.03657	9.66667	10.6667	10
1		GW0098	2.66667	4.16667	3.5	141.333	4.42333	31.2567	18.9	3.51667	6.38333	2.5	11.005	50.55	3.16667	0.433333	5.62333	12.1	26	24	3.96667	1.65667	78.3333	2.84833	1.11833	36.3917	20.6167	3.7	6.61667	2.14876	70.0447	2.54694	0.923077	2.39437	16.37	219.667	7.27	33.085	18.9667	3.53333	6.4	0.444105	1.14755	9	9	11
1		GW0100	2.66667	3.66667	3.33333	160	5.41333	33.1733	18.25	3.61667	6.11667	3.5	12.345	56.9	3.16667	0.335	4.47833	9.76667	24.3333	20.8333	3.08333	1.395	58.3333	2.31167	0.771667	39.6667	20.45	3.9	6.36667	2.49147	75.594	2.99568	0.856164	2.21027	16.785	218	7.72	35.2717	18.6167	3.7	6.1	0.459934	1.63258	8.33333	10	9
1		GW0103	2.66667	3.5	3.66667	93	3.30667	34.8033	19.05	3.56667	6.31667	2.83333	8.92333	58.5167	4	0.415	5.10333	13.6833	23	21.6667	3.35167	1.75167	61.1667	2.615	0.736667	42.5567	20.9667	3.83333	6.5	1.68088	83.0317	3.54977	0.942029	1.91342	14.0417	152.667	5.92667	38.52	19.3833	3.65	6.35	0.422077	1.05539	9	9.66667	10
1		GW0105	3.16667	3.33333	3.16667	89.6667	4.165	46.1883	21.7333	4	6.66667	2.5	7.105	45.5833	3.66667	0.221667	3.825	8.93333	17.3333	15.6667	2.805	1.02	43	2.16	0.645	50.66	23.5333	4.16667	6.85	1.9403	66.6667	3.34884	0.903846	2.75	11.0217	132.5	6.32167	47.6783	21.9167	4.03333	6.68333	0.573567	1.07164	7.66667	8.33333	8
1		GW0106	3	3.83333	3.66667	78.8333	3.51833	45.0583	22.9333	3.9	7.1	2	6.70333	52.7333	3.33333	0.268333	4.785	8.53333	20.6667	20	3.57167	1.21333	58	2.80667	0.765	48.6917	24.4833	4	7.41667	2.42188	75.817	3.66885	0.967742	2.94368	11.495	136.333	6.325	46.42	23.05	3.91667	7.2	0.550239	0.802154	9	10	9
1		GW0107	3.83333	4.5	4.33333	117.8	3.478	29.998	18.34	3.4	6.3	1.83333	8.594	54.5	2.66667	0.328333	5.53167	11.7833	22	21.8333	3.93333	1.59833	80.6667	3.04167	0.891667	37.6733	20.2833	3.61667	6.55	1.86704	90.4673	3.41121	0.992424	2.4609	12.7467	197.4	6.562	33.534	18.64	3.48	6.34	0.514801	0.907977	8.33333	10	9.33333
1		GW0109	3.66667	4.5	3.66667	146.833	4.37833	29.5317	18.35	3.48333	6.33333	3	9.365	49.1333	3.66667	0.271667	4.19833	9.65	20	17	3.195	1.00333	68.5	1.90167	1.29333	28.3633	20.7833	3.73333	6.68333	2.07254	52.9639	1.47036	0.85	3.18439	13.555	214.5	6.74	31.1733	18.5667	3.5	6.36667	0.497233	1.26668	9	9.33333	9
1		GW0110	3.16667	4	3.5	136	4.13833	30.89	18.1833	3.61667	6.05	2.83333	7.92167	48.95	3.66667	0.291667	4.36167	9.5	22.5	20.5	3.20833	1.15333	65.5	2.53	0.678333	38.9867	21	3.93333	6.45	2.36842	96.5602	3.72973	0.911111	2.78179	12.2867	201	6.66167	33.5367	18.6167	3.66667	6.08333	0.542187	1.04646	8.33333	9	9
1		GW0111	3.16667	4.33333	4.33333	128.667	3.8	29.0583	18.7167	3.55	6.31667	2.16667	8.745	53.6	3.66667	0.44	6.07333	10.4833	25.6667	25.3333	4.39	1.68333	88.6667	3.41667	0.973333	39.1617	21.6333	3.88333	6.68333	2.44833	91.0959	3.51027	0.987013	2.60792	14.8817	217.167	7.18167	33.2133	19.0667	3.61667	6.35	0.482585	0.835776	8.66667	9.66667	9.66667
1		GW0113	2.5	3.33333	3.5	158.667	6.005	37.995	20.0667	3.8	6.38333	3.83333	11.83	55.5833	3.5	0.268333	4.37167	10.5167	21.3333	20.6667	3.12	1.25167	57.8333	2.17667	0.943333	37.315	22.2333	3.98333	6.7	2.02853	61.3074	2.30742	0.96875	2.49268	16.195	216.5	8.54167	39.5867	19.8833	3.75	6.38333	0.527426	1.57909	9	9.66667	9
1		GW0114	3.33333	3.83333	3.83333	106.333	4.13167	38.5433	20.9	3.73333	6.73333	2.16667	9.84333	48.0833	3.5	0.441667	6.13833	11.75	23.1667	22.3333	4.36333	1.775	69.1667	3.21	1.15333	47.5117	23.45	3.98333	7.08333	1.97163	59.9711	2.78324	0.964029	2.45822	16.0017	175	7.33833	42.11	21.15	3.76667	6.76667	0.458598	0.937312	8.5	9.5	10
1		GW0115	4.33333	4.66667	4.16667	111.333	3.75833	32.935	18.7833	3.58333	6.26667	2.5	7.775	48.6333	3.33333	0.316667	5.26833	9.08333	18.8333	18.8333	3.79667	1.47167	77	2.90167	0.895	37.56	20.6333	3.8	6.58333	2.07339	86.0335	3.24209	1	2.57984	13.0867	188.167	6.65167	35.005	18.8	3.6	6.31667	0.508278	0.857694	9.33333	9.66667	8.66667
1		GW0116	3	4.16667	4	127.5	4.35	34.1533	19.25	3.65	6.28333	2.33333	10.8833	57.3833	3.83333	0.451667	6.41667	10.6167	23	22.5	3.84667	2.57	73.3333	2.905	0.941667	39.885	21.5	3.81667	6.71667	2.16641	77.8761	3.08496	0.978261	1.49676	17.2917	201	7.255	36.11	19.3	3.61667	6.35	0.419566	1.06041	8.66667	9.33333	9.66667
1		GW0118	3.16667	4.16667	3.5	127.833	4.60833	36.6617	19.8833	3.81667	6.26667	3.16667	9.27167	51.6167	3.66667	0.27	4.54167	9.75	18.6667	18.3333	3.30333	1.23833	55.3333	2.50333	0.8	45.29	22.1667	4.13333	6.55	1.91453	69.1667	3.12917	0.982143	2.66756	13.7983	182.667	7.10333	39.235	20.0167	3.85	6.3	0.514796	1.18186	9	10	10
1		GW0119	3	3.33333	2.83333	94.5	4.19	45.2983	21.3167	4.08333	6.36667	2.83333	9.12667	47.9167	3.16667	0.275	4.77667	8.1	19.3333	18.3333	3.45	1.32667	50.3333	2.67333	0.776667	53.5033	23.3	4.28333	6.63333	2.38683	64.8069	3.44206	0.948276	2.6005	13.86	145	6.86167	47.9167	21.45	4.11667	6.36667	0.49507	1.1094	8.33333	8.66667	8.66667
1		GW0121	3.33333	4.16667	3.83333	176.333	5.41667	30.6567	18.7	3.51667	6.28333	3.66667	11.2417	52.05	3.33333	0.225	4.06167	9.33333	20.1667	19.1667	2.81667	1.245	64	2.19333	0.623333	34.5167	20.3833	3.71667	6.51667	2.16071	102.674	3.51872	0.950413	2.26238	15.37	239.667	7.60667	31.8233	18.55	3.51667	6.26667	0.494903	1.63436	9	9.66667	10
1		GW0122	3.16667	3.5	3.83333	158	5.81833	37.6033	20.1833	3.76667	6.53333	3.83333	12.98	59.4	3.66667	0.416667	5.83167	12.3833	22.6667	22.3333	4.055	1.77667	69.5	3.24	0.815	46.8317	23.2333	4.05	6.96667	1.83042	85.2761	3.97546	0.985294	2.28236	18.7233	226.333	9.05333	40.3433	20.5167	3.78333	6.6	0.483532	1.31288	9	9.5	10
1		GW0124	3.33333	4.5	4.33333	123.167	4.74833	38.3533	20.3167	3.76667	6.41667	2.5	9.87667	52.85	3.83333	0.403333	5.86	9.8	21.1667	20.6667	4.075	1.785	72.5	3.15	0.925	43.5117	22.7833	4	6.78333	2.15986	78.3784	3.40541	0.976378	2.28291	15.75	194	7.885	40.635	20.8167	3.8	6.5	0.500635	0.994129	9	9	11
1		GW0125	2.83333	4	4	135	5.19833	38.8467	20.1667	3.7	6.45	2.66667	10.6283	51.6167	4	0.448333	6.14667	11.3333	25.3333	24	4.18833	1.95833	75.5	2.77833	1.41	36.8317	22.3	3.93333	6.78333	2.23529	53.5461	1.97045	0.947368	2.13872	16.8767	209.5	8.545	40.9217	20.4833	3.75	6.55	0.50632	1.02838	9	9.66667	9
1		GW0128	3.33333	3.83333	3.83333	102.167	3.1	29.5967	18.2667	3.38333	6.45	4	9.945	62.7833	3.33333	0.39	5.87	11.35	26.8333	25.3333	4.15333	1.71667	83	3.02833	1.125	36.625	20.3333	3.61667	6.73333	2.36417	73.7778	2.69185	0.944099	2.41942	15.9283	183.833	6.12667	33.2633	18.7833	3.46667	6.55	0.38464	0.992185	8.33333	9.33333	10
1		GW0129	3.33333	4	4	108.667	2.895	26.005	17.3667	3.4	6.11667	4.5	11.035	63.25	3.5	0.381667	5.82167	10.4667	24.5	22.1667	4.19667	1.625	78.5	3.065	1.13167	39.59	19.5167	3.75	6.31667	2.34076	69.3667	2.70839	0.904762	2.58256	16.6817	186.667	6.385	33.7967	17.7833	3.48333	6.13333	0.382756	1.10148	8	9	9
1		GW0130	2.8	3.6	3.4							4	13.178	63.78	3.4	0.356	4.978	10.04	23.8	22.6	3.49	1.488			3.49					2.37052			0.94958	2.34543	18.164								1.55621	8.66667	9.66667	8.66667
1		GW0131	3	4	4							3.33333	9.18667	64.3333	3.66667	0.376667	5.33833	11.75	27	24.1667	3.84667	1.49167			3.84667					2.29787			0.895062	2.57877	14.6583								1.00018	9.33333	10.3333	9.66667
1		GW0132	2.5	4.33333	3.16667							2.66667	9.065	62.9167	3.33333	0.361667	4.77333	12.1333	29.1667	26	3.445	1.32833			3.445					2.40385			0.891429	2.59348	13.8283								1.10302
1		GW0133	3.83333	3.83333	4	134.5	4.90167	36.9533	18.3167	3.51667	6.25	4	9.99	55.5	2.83333	0.233333	3.53167	8.48333	16.3333	13.6667	2.47667	1.055	46.6667	1.89833	0.578333	40.8233	20.5	3.75	6.56667	1.92534	80.6916	3.28242	0.836735	2.34755	13.5133	181	6.80167	37.975	18.6	3.51667	6.3	0.50333	1.66269	8.5	9.5	8.5
1		GW0136	2.66667	2.83333	2.83333	118.167	2.525	20.8667	15.45	3.11667	5.73333	12.8333	11.72	61.2333	3.83333	0.295	3.71	10.5333	29.1667	27.3333	2.38333	1.32667	67.1667	1.63333	0.75	24.825	16.2167	3.28333	5.78333	2.76899	89.5556	2.17778	0.937143	1.79648	15.3633	184.667	4.165	23.15	15.35	3.15	5.7	0.2711	1.92341	8.5	9.5	10
1		GW0137	3	3.66667	3.33333	188.5	7.17333	38.6333	19.7333	3.55	6.63333	4.5	14.8367	67.0833	3.33333	0.325	5.02833	10.0333	22	20.3333	3.565	1.46333	59.1667	2.78167	0.783333	46.89	22.5167	3.85	6.93333	2.19269	75.5319	3.55106	0.924242	2.43622	19.8667	246.333	9.955	40.655	19.8167	3.55	6.65	0.501091	1.72653	9.5	9.5	9.5
1		GW0141	3	3.66667	2.66667	144.333	5.01333	35.1867	18.1	3.46667	6.28333	3.66667	10.7517	61.95	3.66667	0.323333	4.62167	10.3167	24	20.3333	3.50167	1.12	61.8333	2.60333	0.898333	41.7417	20.25	3.75	6.53333	2.32633	68.8312	2.89796	0.847222	3.12649	15.45	205.833	7.62	37.4433	18.25	3.46667	6.28333	0.493204	1.32355	9	9	10
1		GW0142	3.83333	4	3.5	120.5	3.88	33.0433	18.8167	3.58333	6.3	3.16667	9.19833	66.2833	3.16667	0.263333	4.64167	9.46667	22.1667	20.5	3.41167	1.23	67.6667	2.65833	0.753333	39.1133	20.0667	3.76667	6.41667	2.34155	89.823	3.52876	0.924812	2.77371	14.07	181.6	6.732	37.308	18.56	3.54	6.26	0.478465	1.14218	8.33333	9.66667	9.66667
1		GW0144	2.5	3.66667	3	174.5	5.13833	29.6467	17.6667	3.45	6.21667	4.33333	12.7917	60.9333	3.83333	0.351667	4.50667	10.5333	25.3333	23	3.16833	1.33833	63	2.30833	0.86	37.485	19.5	3.7	6.38333	2.40506	73.2558	2.68411	0.907895	2.36737	17.3017	236.167	7.905	34.08	17.7167	3.48333	6.21667	0.456892	1.66667	10	10	10
1		GW0145	3.16667	3.16667	2.83333	112.167	4.745	41.8033	19.5333	3.73333	6.31667	4	10.5433	63.4833	3.16667	0.253333	4.64833	9.98333	21.8333	19.3333	3.44667	1.20167	55	2.605	0.841667	48.155	21.5833	3.98333	6.61667	2.18698	65.3465	3.09505	0.885496	2.86824	15.2067	166.333	7.34833	44.2067	19.6	3.75	6.31667	0.483231	1.30245	8	8.33333	8
1		GW0146	2	3.2	4	147.2	4.296	28.71	16.94	3.34	6.08	4.6	12.168	68.26	3.8	0.406	5.144	11.76	27.6	24.4	3.48	1.664	70.8	2.562	0.918	36.098	19.34	3.6	6.4	2.34694	77.1242	2.79085	0.884058	2.09135	17.318	217.2	6.862	31.248	17.64	3.44	6.18	0.396235	1.41095	8.5	9.5	9.5
1		GW0147	3.33333	3.66667	3.66667	114.333	2.11667	19.54	15.65	3.05	5.93333	3.66667	8.50333	61	3.66667	0.355	4.275	10.45	22.6667	21.8333	2.77667	1.49833	67	2.01667	0.76	29.8133	18.4	3.38333	6.35	2.16906	88.1579	2.65351	0.963235	1.85317	12.7433	183	4.41	24.3317	16.2	3.13333	6.03333	0.346063	1.20586	8.5	9	8.5
1		GW0148	2.5	4	3.83333	116.333	3.77167	33.1833	18.6167	3.46667	6.51667	3	7.91	63.3333	3.83333	0.371667	5.09167	9.63333	23.1667	22.6667	3.60333	1.48833	69	2.78333	0.82	40.57	21.4667	3.8	6.9	2.40484	84.1463	3.39431	0.978417	2.42105	13.12	184.833	6.57333	35.8467	19.1333	3.53333	6.58333	0.501016	0.909718	9	9.33333	9
1		GW0150	2.66667	3.33333	2.83333	43.6	1.088	25.09	17.44	3.26	6.24	2.5	5.245	60.7667	4	0.431667	5.27833	11.7833	27.3333	24.5	3.32333	1.955	74.5	2.3	1.02333	31.39	19.6167	3.56667	6.63333	2.31966	72.8013	2.24756	0.896341	1.69991	10.6433	116.8	3.434	30.558	18.16	3.38	6.38	0.322643	0.609766	9.33333	9.66667	9.66667
1		GW0151	2.83333	3.66667	3.83333	142.5	3.36167	24.0733	16.3	3.2	6.05	2.83333	8.245	58.7833	3.16667	0.363333	4.17667	8.45	24.3333	23.6667	2.82333	1.35333	73	2.08667	0.736667	28.7917	17.7	3.36667	6.25	2.87968	99.095	2.83258	0.972603	2.08621	12.4	188.333	4.65667	20.7333	13.3333	2.61667	5.01667	0.375538	1.17786	9	10	9.66667
1		GW0152	2.83333	4	3.33333	89	1.77	19.8867	15.7	3.08333	5.9	3.66667	7.51	67.0667	3.5	0.383333	4.23	10.7667	23.1667	19.8333	2.71	1.52	62	1.94167	0.768333	31.9083	19.3333	3.51667	6.56667	2.1517	80.6941	2.52711	0.856115	1.78289	11.73	149.333	3.70833	25.1	16.5167	3.16667	6.11667	0.316141	1.08213	9.33333	9.66667	9.66667
1		GW0155	2.5	3.25	2.75	132.75	2.5725	21.1	15.175	3	5.825	3	7.975	66.4	4	0.405	4.2725	12.25	27.75	25.75	2.6775	1.595	71.75	1.8725	0.805	25.135	17.025	3.275	6.15	2.26531	89.1304	2.32609	0.927928	1.67868	12.3575	233	4.38	18.795	14.4	2.9	5.8	0.354441	1.14748	8.5	10	9.5
1		GW0156	3.16667	4	3	154.333	6.46833	42.765	19.2167	3.68333	6.33333	3.33333	11.4083	56.1833	3.33333	0.24	4.255	7.48333	19.3333	16.6667	3.23833	1.01667	50.3333	2.47	0.768333	48.9533	21.5	3.95	6.58333	2.58352	65.5098	3.21475	0.862069	3.18525	15.4733	205.833	8.93833	43.91	19.3167	3.7	6.33333	0.57766	1.52246	9	9	10
1		GW0157	2.6	3.8	3.4	136.8	3.672	27.036	16.56	3.24	6.16	3.2	8.902	62.48	3.2	0.364	3.854	9.96	23.2	21.2	2.548	1.306	59.6	1.936	0.612	32.464	18.54	3.44	6.46	2.32932	97.3856	3.1634	0.913793	1.951	12.72	195.2	5.612	28.836	16.74	3.22	6.22	0.441195	1.3905	8.66667	8.66667	8.66667
1		GW0158	3	3.5	3.25	94.25	2.1175	22.58	17.075	3.175	6.225	3	7.545	63.375	3.75	0.465	4.495	10.275	22	19.75	2.765	1.73	60.25	1.9975	0.7675	33.0925	20.4	3.625	6.75	2.14112	78.5016	2.60261	0.897727	1.59827	12.0075	153.75	4.1225	26.7775	17.925	3.325	6.375	0.343327	1.03926	9	8.5	8.5
1		GW0161	3	4	3.16667	122	3.6	29.51	16.7	3.4	5.8	2.33333	8.54333	60.2667	3.33333	0.378333	5.36833	10.6333	24.1667	20.6667	3.7	1.66833	70	2.78	0.92	39.71	19.8	3.8	6.3	2.27273	76.087	3.02174	0.855172	2.21778	14.0567								0.942106	9	9.5	9.5
1		GW0162	2.83333	4	4							2.16667	6.56833	69.3667	3.5	0.478333	5.885	12.8333	25	23.1667	3.92333	1.96167			3.92333					1.94805			0.926667	2	11.9883								0.669669	9.33333	9.66667	9
1		GW0164	3	3.66667	3							3.16667	8.15833	62.1167	3.66667	0.41	4.93833	10.5833	27.5	24.8333	3.49167	1.44667			3.49167					2.59843			0.90303	2.41359	13.2633								0.967774	8.33333	8.33333	9.33333
1		GW0165	3.16667	3.33333	3.5	180.333	7.34167	40.7783	15.9	3.25	5.9	3.5	13.5933	65.4333	3.66667	0.356667	4.875	8.98333	22.1667	21.5	3.435	1.44	60.8333	2.79	0.645	46.2033	17.35	3.46667	6	2.46753	94.3152	4.32558	0.969925	2.38542	18.5117	240.667	10.125	42.185	16.1333	3.28333	5.9	0.546952	1.63578	8	9	8.33333
1		GW0166	3.33333	4	3.83333	175.333	7.07167	40.4767	16.4667	3.4	5.86667	3	12.955	62.5667	3.5	0.333333	5.15167	10.3333	22.3333	21.3333	3.72	1.43167	71.3333	3.015	0.705	42.3133	16.9	3.41667	5.93333	2.16129	101.182	4.2766	0.955224	2.59837	18.1317	246.5	10.0833	41.0017	16.4833	3.36667	5.86667	0.556117	1.46027	9	10	9.66667
1		GW0167	2	2.83333	2.83333	217.5	10.0517	46.0583	17.0667	3.45	6.11667	4.66667	17.9433	67.8333	3.33333	0.32	5.02667	10.05	23.6667	22.6667	3.58333	1.44333	55.1667	2.79167	0.791667	50.6933	18.5167	3.58333	6.28333	2.35489	69.6842	3.52632	0.957746	2.48268	23.03	272.167	12.84	47.145	17.3333	3.45	6.11667	0.557534	2.08401	9.33333	9.66667	9.66667
1		GW0170	2.66667	3.5	3	199.5	7.33	37.19	15.2333	3.08333	6	4.16667	15.1367	70.3667	3.83333	0.376667	5.415	11.1	27.6667	24.6667	3.70667	1.70833	70.1667	2.905	0.801667	41.495	16.55	3.21667	6.2	2.49249	87.526	3.6237	0.891566	2.16976	20.4817	269.667	10.2317	38.1517	15.5333	3.1	6.05	0.499552	1.65942	8.33333	10	10
1		GW0171	2.66667	3.16667	3	114.833	5.22333	45.2017	17.8	3.41667	6.35	2.5	9.47167	64.25	3.33333	0.305	4.56167	8.7	22.3333	21.5	3.255	1.30667	53.3333	2.67333	0.581667	49.9333	18.9667	3.56667	6.5	2.56705	91.6905	4.59599	0.962687	2.49107	14.0583	168.333	7.89833	46.6267	18.1333	3.43333	6.4	0.561826	1.21173	9	9	9
1		GW0172	2.5	3.83333	3.83333	217.333	7.455	34.4883	14.7333	3.1	5.75	4.16667	16.5533	67.2167	2.83333	0.376667	5.495	11.3167	25.1667	23.6667	3.88333	1.61167	73	2.98	0.903333	40.9683	16.3333	3.31667	5.95	2.22386	80.8118	3.29889	0.940397	2.40951	22.0617	289.5	10.4317	36.17	15.1	3.1	5.76667	0.472841	1.76506	8.66667	9.66667	9.66667
1		GW0175	2.83333	3.66667	3.33333	187.667	8.01333	43.12	16.3333	3.33333	6.01667	3.83333	14.685	65.8167	3.16667	0.36	4.99833	10.4	21.5	20.8333	3.50167	1.49667	60.3333	2.80333	0.698333	46.6383	17.2833	3.43333	6.1	2.06731	86.3962	4.01432	0.968992	2.33964	19.7733	248	10.8117	43.8717	16.4333	3.33333	6.01667	0.54678	1.72765	8.66667	9.66667	9
1		GW0176	3	4.33333	5.5	230.667	6.63167	28.4333	12.8667	2.88333	5.31667	4.66667	15.1233	65.9167	3.66667	0.39	5.81167	12.05	26.3333	25.1667	4.11833	1.69333	94.3333	3.16833	0.95	33.735	14.1333	3.06667	5.51667	2.18534	99.2982	3.33509	0.955696	2.43209	20.9967	328	9.79	29.7333	13.25	2.9	5.35	0.466264	1.52299	9	10.3333	9.66667
1		GW0177	3.66667	4.16667	3.83333	191.667	7.04833	37.1167	13.75	3.15	5.26667	3.5	12.87	66.05	3	0.285	4.83333	9.5	21.5	20	3.47333	1.36	66.6667	2.76	0.713333	41.715	15.25	3.33333	5.55	2.26316	93.4579	3.86916	0.930233	2.55392	17.8883	258	9.79	38.305	14.25	3.18333	5.3	0.547284	1.54936	9	9.66667	9
1		GW0180	2.83333	4	3.16667	219.167	7.90833	36.1717	14.8333	3.05	5.81667	4.33333	15.445	66.8	3	0.335	4.96167	9.81667	24.5	23.1667	3.59333	1.36833	71.8333	2.81667	0.776667	39.3667	15.9167	3.16667	5.98333	2.49576	92.4893	3.62661	0.945578	2.62607	20.405	290.833	10.7217	36.9133	15.0833	3.03333	5.83333	0.525443	1.80538	8.66667	10	9.33333
1		GW0181	2.66667	3.66667	3.33333	160.5	6.20667	39.3133	15.6167	3.23333	5.86667	3	11.77	63.55	3	0.361667	5.97167	10.8667	28.3333	26.1667	4.39	1.58167	80.5	3.47	0.92	43.1033	16.4833	3.36667	6	2.60736	87.5	3.77174	0.923529	2.77555	17.755	240.5	9.66667	40.485	15.8833	3.21667	5.86667	0.544448	1.13592	8.33333	10	9.33333
1		GW0182	2.33333	3.16667	2.5	111.5	2.25	17.305	11.1	2.6	4.95	7.33333	16.1967	62.55	3.83333	0.506667	5.76	12.5833	29.6667	26	3.64667	2.11333	70.5	2.53167	1.115	36.515	15.4	3.25	5.73333	2.35762	63.2287	2.27055	0.876404	1.72555	22.06	225	6.82	30.31	14.2	3.1	5.5	0.309157	1.72183
1		GW0183	2.83333	3.83333	3.66667							3.16667	12.6233	57.0167	3	0.291667	4.99	9.81667	22.5	20.8333	3.69	1.3			3.69					2.29202			0.925926	2.83846	17.7283								1.4543	9	9	8.5
1		GW0184	2.83333	3.83333	3.66667							3	11.515	57.5833	3.16667	0.313333	5.01	9.46667	22.8333	20.8333	3.70833	1.30167			3.70833					2.41197			0.912409	2.84891	16.535								1.32078	9	9	8.66667
1		GW0185	2.83333	3.16667	3							10	17.3633	63.8167	3.16667	0.396667	5.98833	13.6	29.5	28	3.98667	2.00167			3.98667					2.16912			0.949153	1.99167	23.3817								1.74069	9	9.66667	9.33333
1		GW0186	3	3.66667	3							4.33333	16.1233	64.1333	2.83333	0.303333	5.465	11.1333	26.8333	25.8333	4.04	1.425			4.04					2.41018			0.962733	2.83509	21.6133								1.6963	9.33333	9.66667	9
1		GW0187	4	4.83333	4							4.33333	15.8933	61.3167	3	0.341667	6.36833	11.3	24	23.6667	4.7	1.66833			4.7					2.12389			0.986111	2.81718	22.3133								1.43593	10	11	10
1		GW0188	3.66667	4.5	4							3	13.485	61.7167	2.5	0.266667	5.32333	9.38333	21.1667	20	4.00333	1.32			4.00333					2.25577			0.944882	3.03283	18.875								1.44585	9	10	9
1		GW0193	2.83333	4	4							3.16667	12.6433	66.3833	3.5	0.391667	6.14333	10.0333	24.6667	21.5	4.33667	1.80667			4.33667					2.45847			0.871622	2.40037	18.7783								1.20642	8.33333	9	8.66667
1		GW0194	3	4	4.16667							4.66667	19.2183	68.1167	2.83333	0.366667	5.92	10.0667	23	22.6667	4.235	1.685			4.235					2.28477			0.985507	2.51335	25.2633								1.8925	9.66667	10.6667	11
1		GW0196	3.2	3.8	3.6							8.4	19.078	63.48	3.4	0.398	6.286	11.14	28.4	27.6	4.426	1.86			4.426					2.54937			0.971831	2.37957	25.44								1.78099	8.66667	9.66667	10
1		GW0198	4	4.83333	4.16667							3.16667	16.48	68.6833	3.5	0.365	6.21667	8.7	21.3333	20	4.375	1.84167			4.375					2.45211			0.9375	2.37557	22.5767								1.55594	9	8.66667	9
1		GW0200	2.83333	3.66667	3.16667							5	14.315	58.0167	3.16667	0.263333	3.70167	7.7	21.8333	18.3333	2.56667	1.135			2.56667					2.8355			0.839695	2.26138	18.1017								2.2837	8	9.33333	9
1		GW0201	3	3.66667	3.5							3.66667	12.7267	73.1833	3	0.226667	5.12667	11.6667	22	20.1667	3.70833	1.41833			3.70833					1.88571			0.916667	2.61457	17.895								1.44048	9	9.66667	9
1		GW0202	2.16667	4	4.16667	160	3.79	23.6	13.6833	2.9	5.6	3.33333	12.675	65.9167	3	0.46	5.74167	11.75	25.6667	21.5	3.745	1.99667	76.1667	2.485	1.26	32.825	16.0667	3.23333	5.95	2.1844	60.4497	1.97222	0.837662	1.87563	18.2717	237.167	6.275	26.53	14.5333	3	5.66667	0.343428	1.33609	9.33333	11	11
1		GW0204	2.33333	3	3	203.667	6.54833	33.7717	15.7667	3.05	6.35	3.83333	15.8583	67.0167	3.33333	0.396667	5.67333	11.7333	27.5	25.8333	3.91667	1.75667	70.1667	2.98167	0.935	42.6117	17.8667	3.3	6.65	2.34375	75.0446	3.18895	0.939394	2.2296	21.5417	273.5	9.515	35.8183	16.2833	3.08333	6.38333	0.441702	1.65363	8	8.66667	7.66667
1		GW0205	3.16667	3.66667	3.66667	219.333	7.15	32.8833	14.6833	3.1	5.71667	4.33333	13.95	64.6	2.83333	0.285	4.67667	10.8	21	20.1667	3.42833	1.24833	64.6667	2.75333	0.675	42.555	16.6333	3.41667	5.93333	1.94444	95.8025	4.07901	0.960317	2.74633	18.4933	283.333	9.89167	35.0133	15.0333	3.16667	5.73333	0.534877	1.72116	9.33333	9.33333	8.33333
1		GW0206	2.33333	4	3.66667	211.167	7.26667	34.68	15.2	3.18333	5.78333	4	16.695	72.7	3.5	0.42	5.73667	11.25	23.5	20.6667	3.855	1.88167	70.1667	2.90333	0.951667	41.23	16.7333	3.41667	5.95	2.08889	73.7303	3.05079	0.879433	2.04872	22.485	280.5	10.1683	36.3983	15.7667	3.21667	5.8	0.452227	1.74057	9.33333	10	10.3333
1		GW0207	0.333333	3.83333	3.66667	172.167	5.67833	35.8533	15.8833	3.26667	5.91667	3.83333	15.3417	65.2333	3.33333	0.435	5.75667	11.75	28.6667	21	3.82667	1.93	65.6667	2.73667	1.09	41.9133	16.85	3.41667	6.01667	2.43972	60.2446	2.5107	0.732558	1.98273	21.0717	237.833	8.41333	37.5417	16.1833	3.26667	5.93333	0.399272	1.60087	8.66667	10.3333	10.6667
1		GW0208	1.83333	3.83333	3.16667	126.833	5.36333	40.8083	16.3833	3.21667	6.1	3	10.4983	61.7167	3.66667	0.386667	5.44667	11.2333	23.1667	21.5	3.77833	1.66833	58.6667	2.92	0.858333	49.7733	19.15	3.53333	6.6	2.06231	68.3495	3.40194	0.928058	2.26474	15.9117	185.667	8.27833	43.7367	17.3667	3.28333	6.26667	0.520268	1.13803	9	9.33333	9.66667
1		GW0209	3.16667	4.33333	4.33333	282	7.43833	26.345	12.6833	2.95	5.18333	4.5	18.6033	61.6	3.33333	0.446667	5.97167	10.5	23.8333	22.8333	4.06667	1.905	82.1667	2.88667	1.18	35.1183	14.8333	3.26667	5.46667	2.26984	69.6328	2.44633	0.958042	2.13473	24.5233	363	10.3183	28.445	13.2667	3.01667	5.2	0.420756	1.85323	9.33333	10.3333	10.3333
1		GW0210	1.33333	3.5	3.66667	172.667	6.22667	36.3917	15.5333	3.15	6.05	3.33333	13.395	64.8833	4	0.383333	5.95833	11.3833	27	23	4.16333	1.795	64.3333	3.08	1.08333	47.9767	18.3167	3.46667	6.48333	2.37189	59.3846	2.84308	0.851852	2.31941	19.355	236.667	9.305	39.5183	16.3667	3.18333	6.16667	0.480754	1.3234	8.66667	9.33333	9
1		GW0218	3.5	4.5	4.33333	224.833	5.335	23.7567	12.65	2.66667	5.53333	3.83333	13.5667	65.4	3.16667	0.406667	6.83	13.95	24.5	23.6667	5.05	1.78	98.6667	3.675	1.375	37.2433	15.95	3.13333	6.08333	1.75627	71.7576	2.67273	0.965986	2.83708	20.405	320.667	9.00667	28.1633	13.6333	2.8	5.7	0.441395	1.14198	9	11	10.6667
1		GW0221	2.33333	3.66667	3.33333	177.5	8.56667	48.3417	17.8833	3.41667	6.43333	3.83333	14.8183	65.8	3	0.346667	5.655	9.76667	23.5	21.3333	4	1.655	54.6667	3.13833	0.861667	57.575	20.5833	3.66667	6.78333	2.40614	63.4429	3.64217	0.907801	2.41692	20.765	231.333	11.6967	50.725	18.6167	3.43333	6.46667	0.563288	1.53478	7.66667	8.33333	8
1		GW0222	2.83333	4.16667	3.66667	178	5.18833	29.2967	13.6	2.86667	5.68333	3	10.2917	61.5967	3.16667	0.393333	5.42	9.68333	25.8333	24.8333	3.97333	1.44667	81.5	3.06	0.913333	37.5183	15.5667	3.2	5.93333	2.66781	89.2336	3.35036	0.96129	2.74654	15.78	258.333	8.24833	32.0833	14.2167	2.93333	5.76667	0.522708	1.09564	9.33333	11	11
1		GW0223	2.16667	3.16667	2.66667	164.833	3.28333	19.4533	12.0833	2.58333	5.51667	4.16667	11.2783	60.9667	2.83333	0.461667	4.40333	12.8333	28.1667	23.6667	2.855	1.54833	67.6667	1.98167	0.873333	29.1817	15.25	2.95	6.11667	2.19481	77.4809	2.26908	0.840237	1.84392	15.755	232.333	5.25333	22.2067	12.9833	2.63333	5.68333	0.333439	1.55385	10	11	10.3333
1		GW0224	0.5	3.5	3.16667	115.667	4.09333	35.6483	15.8667	3.16667	5.95	4.33333	12.37	161.533	3	0.43	4.08667	10.95	26.5	17.1667	2.61	1.47667	47.1667	1.76167	0.848333	37.9683	16.45	3.21667	6.01667	2.42009	55.5992	2.07662	0.647799	1.76749	16.5933	162.333	5.85167	36.145	16.05	3.13333	5.95	0.352652	1.84719	8.66667	9.66667	9.66667
1		GW0225	3	4.16667	3.66667	126.5	2.33	18.345	11.3	2.55	5.15	6.66667	9.48	66.6167	3.16667	0.441667	5.21333	11.7167	26	22.1667	3.405	1.80833	84.1667	2.345	1.06					2.21906	79.4025	2.21226	0.852564	1.88295	14.6983	184.667	4.05	22.4833	12.3667	2.7	5.26667	0.275541	1.09998	9.66667	9.66667	10
1		GW0234	2.33333	3.33333	3.33333	151.333	3.86	23.8583	12.7	2.73333	5.43333	5.66667	12.33	57.5333	3.33333	0.423333	4.36333	11.4667	26.6667	23.3333	2.83	1.53333	74.8333	1.88	0.95	35.0917	15.2167	3.15	5.73333	2.32558	78.7719	1.97895	0.875	1.84565	16.6833	225.667	6.545	26.296	12.6	2.725	5.35	0.392308	1.71409	8.5	9	9
1		GW0235	3.16667	3.83333	4	193.75	5.26	27.38	13.925	2.9	5.75	3.33333	13.3833	64.7333	3.33333	0.403333	6.66	12.9667	26.6667	25.8333	4.865	1.795	90	3.325	1.595	36.7125	16.7	3.35	6.025	2.05656	56.4263	2.08464	0.96875	2.71031	19.636	287.6	9.018	31.296	14.725	3	5.775	0.459259	1.16124	9.66667	10	10
1		GW0236	3.16667	4	3.66667	164.5	2.49	14.9883	10.85	2.51667	5.05	4.16667	12.465	57.55	3.33333	0.531667	5.11333	11.5667	23.8333	21.3333	3.04333	2.07	73.1667	1.99167	1.05167	27.3183	14.6167	3.1	5.75	2.06052	69.5721	1.89382	0.895105	1.47021	17.545	236.833	4.46833	18.8167	11.9667	2.66667	5.23333	0.254678	1.5282	10	10.3333	10.3333
1		GW0237	0.833333	3.66667	3.33333	157.667	4.035	26.11	15.0333	3.05	5.9	5	15.7733	65.05	3.33333	0.421667	4.41667	11.7333	24.6667	16.6667	2.755	1.66167	49.5	1.79167	0.963333	37.1567	17.3333	3.3	6.26667	2.10227	51.3841	1.85986	0.675676	1.65797	20.13	207	5.84167	29.0067	15.6333	3.08333	5.98333	0.290197	2.1994	9.66667	10.3333	10.3333
1		GW0238	1.5	3.16667	4	220.333	5.04833	23.0217	13.1667	2.78333	5.65	5	17.4567	65.25	3	0.46	5.36667	10.7667	27.8333	22.1667	3.39333	1.97333	71.3333	2.42667	0.966667	34.1	15.45	3.16667	5.9	2.58514	73.7931	2.51034	0.796407	1.71959	22.7867	289.333	7.45833	25.9533	13.6667	2.85	5.65	0.327311	1.99277	9	10	10.3333
1		GW0239	0.8	2.8	3.4	82.8	1.04	12.336	10.6	2.38	5.04	4.6	10.738	64.72	3.2	0.514	4.526	11.5	25.6	17	2.252	2.274	44.4	1.286	0.966	29.044	16.36	3.16	6.14	2.22609	45.9627	1.33126	0.664062	0.990325	15.19	125.4	2.326	18.294	12.62	2.64	5.44	0.153127	1.58424	9.5	10	10
1		GW0240	0.166667	3.5	4	208.167	4.17167	21.05	13.0833	2.73333	5.61667	4.66667	15.875	65.95	3	0.486667	5.24667	11.1167	28.8333	21.1667	3.195	2.05167	64.3333	2.19833	0.996667	34.1117	15.5333	3.15	5.98333	2.5937	64.5485	2.20569	0.734104	1.55727	21.0283	258.667	6.37333	25.125	13.5667	2.8	5.68333	0.303083	1.88055	10	10	11
1		GW0241	0.666667	3.33333	3.16667	175.167	3.96667	21.93	13.4667	2.8	5.66667	5.33333	16.395	70.2333	3	0.396667	5.01667	11.0167	25.6667	19	2.99	2.02667	53.3333	2.00167	0.988333	37.545	17.6833	3.35	6.38333	2.3298	53.9629	2.0253	0.74026	1.47533	21.39	229.167	5.96333	25.5833	14.4167	2.86667	5.81667	0.278791	2.04767	9.66667	10	10
1		GW0242	3	4.83333	4	214.8	6.626	31.2	14.74	2.98	5.96	3	14.894	62.8	3	0.444	6.946	11.5	27.2	26.2	5.068	1.878	90.2	3.794	1.274	42.406	17.36	3.38	6.26	2.36522	70.8006	2.97802	0.963235	2.69862	21.918	304.6	10.416	34.582	15.5	3.06	6.02	0.475226	1.23972	9.33333	10.3333	10
1		GW0252	4	4.66667	4.66667	227.667	5.33833	23.6333	12.9167	2.73333	5.56667	3.83333	14.475	76.4167	3.5	0.493333	6.69167	14.65	26.6667	26.3333	4.47667	2.215	102.833	3.27667	1.2	32.1483	15.1333	3	5.91667	1.82025	85.6944	2.73056	0.9875	2.02107	21.065	329	8.6	26.3533	13.6333	2.8	5.68333	0.40826	1.29608	10	10	9.66667
1		GW0259	3	3.8	4.6	215.4	6.074	27.584	14.54	2.94	5.88	3.4	15.436	67.54	3.2	0.476	6.31	11.84	24.6	23.6	4.096	2.214	84.8	3.186	0.91	37.644	16.7	3.26	6.24	2.0777	93.1868	3.5011	0.95935	1.85005	21.724	300.2	9.246	30.51	15.18	3	5.98	0.425612	1.48337	8.33333	10	9.66667
		average	2.78733	3.75541	3.52279	151.928	4.88487	32.4748	17.4776	3.37909	6.16929	4.14025	12.5326	60.3662	3.40469	0.40199	5.35677	11.0564	24.5541	22.0806	3.64582	1.71095	68.5069	2.69512	1.34074	40.0383	19.7502	3.66017	6.47971	2.23388	75.559	2.98692	0.903224	2.19262	17.8685	219.412	7.61208	35.1195	17.8654	3.42057	6.21512	0.42236	1.41398	9.01515	9.70202	9.53535
	1	GW0002	2.5	3.75	3.75	210.25	9.47	45.23	21.725	3.775	7.025	3.25	23.8825	76.975	3.75	0.645	9.4425	14	27.25	24.75	5.4475	3.995	77.75	4.2225	1.225	54.4675	25.1	4.1	7.475	1.94643	63.4694	3.44694	0.908257	1.36358	33.28	287.25	13.69	47.85	22.45	3.85	7.125	0.411358	1.60393	8.33333	9.33333	10.6667
	1	GW0003	1.67	3.4	2.2	101.6	3.306	32.75	19.98	3.58	6.76	8.2	19.37	50.86	3.6	0.524	5.692	13.94	26.2	17.6	3.368	2.324	56	2.272	1.096	39.212	22.14	3.78	7.1	1.87948	51.0949	2.07299	0.671756	1.44923	25.094	157.6	5.574	35.054	20.32	3.64	6.78	0.222125	2.13797	9	10	9.66667
	1	GW0004	3.25	4.33	4.33	158.167	6.45667	41.1617	20.4167	3.86667	6.5	3	16.7167	77.8333	3.83333	0.688333	7.435	11.3	21.6667	16.3333	4.025	3.41	59.6667	2.93833	1.08667	49.405	23.4	4.13333	6.91667	1.9174	54.908	2.70399	0.753846	1.18035	24.0183	217.167	9.39833	43.5083	21.05	3.93333	6.58333	0.391298	1.4587	9.33333	10.6667	10.3333
	1	GW0007	3	3.33	3.67	144.5	5.9775	41.74	22.6	3.875	7.075	4.66667	22.44	71.2	4	0.806667	8.79	13.8	27	21	4.76	4.03	62.75	3.4575	1.3025	54.9975	25.275	4.25	7.275	1.95652	48.1766	2.65451	0.777778	1.18114	31.26	207.25	9.435	45.59	23.225	4	7.1	0.301823	1.65609	9.33333	10.3333	10
	1	GW0008	2.5	3.33	2.67	218	5.08	37.1267	20.8667	3.73333	6.76667	8.75	22.245	57.75	4	0.6125	6.3175	13.55	27.5	22	3.705	2.6125	67	2.49	1.215	35.7733	21.0333	3.63333	6.86667	2.02952	55.144	2.04938	0.8	1.41818	28.635	216	7.57	33.84	19.8667	3.53333	6.7	0.264362	2.21951	9.66667	11	10.6667
	1	GW0009	2.5	4	3.5	96	3.85	40.8033	20.75	3.73333	6.63333	2.66667	11.9233	65.6333	3.5	0.558333	9.06667	15.9	31	28.5	5.20833	3.85833	83.8333	3.99	1.21833	47.9433	22.8167	3.98333	6.95	1.94969	68.8098	3.27497	0.919355	1.34989	20.9867	179.5	7.84333	44.1633	21.2333	3.83333	6.7	0.373729	0.83526	9.33333	10	9.66667
	1	GW0010	2	3.6	4	174.667	7.04333	39.9533	20.7	3.8	6.63333	3.6	17.554	69.98	4.2	0.61	8.024	12.72	24.8	20.8	4.498	3.526	63	3.19	1.308	50.455	24.0167	4.13333	7.01667	1.94969	48.1651	2.43884	0.83871	1.27567	25.616	236	10.2333	43.1117	21.4167	3.9	6.73333	0.39949	1.40185	8.66667	9.66667	9
	1	GW0013	2	4.2	4	204.5	7.585	36.785	20.4	3.65	6.75	11.8	15.272	56.8	3.6	0.658	7.238	11.86	28.2	20.6	4.274	2.964	74	3.418	0.856	45.964	23.32	4.02	7.04	2.37774	86.4486	3.99299	0.730496	1.44197	22.51	281.5	11.33	40.215	21.25	3.75	6.9	0.503332	1.32662	9.33333	10	9.66667
	1	GW0015	1.83	3.83	4.67	171.5	7.54333	43.8533	21	3.7	6.83333	2.83333	18.09	70.15	3.66667	0.656667	7.36	12.3667	23.1667	20.3333	4.29833	3.06167	58.6667	2.82833	1.47	48.5133	23.35	3.88333	7.26667	1.87332	39.9093	1.92404	0.877698	1.40392	25.3883	163.833	7.20667	44.0867	21.6333	3.8	6.83333	0.283857	1.55168	9	9	9
	1	GW0021	3	3.83	4.17	208	8.935	43.5933	22.35	3.93333	6.96667	3.66667	19.005	63.7833	3.5	0.623333	7.025	11.2833	23.8333	22	4.44667	2.57833	69.6667	3.39667	1.05	48.865	24.2167	4.1	7.23333	2.11226	66.3492	3.23492	0.923077	1.72463	26.0833	277	12.3267	44.9633	22.4167	3.95	6.98333	0.472588	1.65669	9	9.33333	9.33333
	1	GW0024	2.8	3.33	3.5	113.667	3.93333	36.195	19.75	3.71667	6.45	3.16667	13.3467	67.4	3.83333	0.531667	7.055	12.5833	27.5	24.5	4.41667	2.63833	77.5	3.54333	0.873333	46.37	22.4	3.98333	6.85	2.18543	88.7405	4.05725	0.890909	1.67404	20.3555	190.833	7.48667	39.7933	20.75	3.85	6.61667	0.367796	1.16345	9	10	10
	1	GW0029	2.83	3.83	4	163.8	6.35	39.6267	21.6	3.88333	6.85	3.83333	16.335	65.6667	3.66667	0.543333	7.69333	13.6167	26	24.8333	5.19167	2.50167	80.1667	4.03167	1.16	50.0883	24.3667	4.25	7.13333	1.90942	69.1092	3.47557	0.955128	2.07528	23.995	231.5	9.95667	43.235	22.0667	3.95	6.81667	0.414948	1.26775	9.66667	10.3333	10.3333
	1	GW0031	2.33	3.33	3.83	208.667	6.03667	29.565	18.2833	3.66667	6.1	4	16.885	58.7883	4	0.633333	7.305	12.8333	29.1667	25.1667	4.63	2.675	83.3333	3.69833	0.931667	44.325	21.6	4.1	6.45	2.27273	89.4454	3.96959	0.862857	1.73084	24.2033	289.833	9.72333	33.8983	18.95	3.76667	6.15	0.401735	1.41475	9.66667	10.3333	9.66667
	1	GW0035	2.25	3.83	4	128.5	4.82	38.4367	21.8833	3.8	6.93333	2.66667	12.9167	61.2	3.16667	0.58	7.00167	11.5	27.8333	21.1667	4.33683	2.66483	84	2.76333	1.5735	32.9167	18.0667	3.7	5.93333	2.42029	53.3842	1.75617	0.760479	1.62743	20.8183	194.833	7.69	39.875	21.95	3.81667	6.93333	0.369386	1.13919	8.66667	9	10
	1	GW0036	3	4.17	4.17	177.333	5.71167	33.375	19.4167	3.7	6.36667	4.16667	16.675	58.3	3.5	0.606667	7.09	11.1333	26.6667	22.8333	4.39667	2.69333	66.6667	2.875	1.52167	42.9333	23.1833	4	6.98333	2.39521	43.8116	1.88938	0.85625	1.63243	23.8933	276.333	9.57	34.6267	19.5667	3.68333	6.36667	0.40053	1.45168	9.66667	10.3333	9.66667
	1	GW0038	2.25	3.4	3.2	119.8	5.21	43.65	20.44	3.84	6.46	3.2	16.37	65.18	3.8	0.518	7.85	11.3	25	21	3.774	4.076	58.4	2.754	1.02	47.486	22.42	4.14	6.72	2.21239	57.2549	2.7	0.84	0.925908	24.54	178	7.968	44.87	20.72	3.88	6.5	0.324694	1.40829	9.66667	9.66667	9
	1	GW0039	2	3.33	3.67	146.833	6.085	42.5033	21.7	3.76667	6.98333	3.16667	14.6233	59.1333	3.66667	0.4	5.925	11.8333	23.8333	21.1667	3.625	2.3	62.1667	2.82667	0.798333	45.77	23.3	3.9	7.15	2.01408	77.8706	3.54071	0.888112	1.57609	20.5867	208.667	8.91167	43.5433	21.7833	3.75	7.01667	0.432885	1.53124	9	9.66667	10
	1	GW0041	1.67	2.67	2.5	92	3.6	37.535	20.55	3.75	6.65	5.83333	12.91	58.2667	4.5	0.59	5.72667	10.5333	29.6667	21.5	3.01333	2.71333	53.6667	2.18333	0.83	40.7933	22.0333	3.98333	6.75	2.81646	64.6586	2.63052	0.724719	1.11057	18.6517	84	3.38333	38.38	21.2167	3.88333	6.66667	0.181396	1.47712	9.66667	9.66667	10
	1	GW0044	3.5	3.83	4.17	128	4.635	36.6317	18.8667	3.76667	6.08333	4.5	12.095	56.5167	3.83333	0.468333	6.855	12.6833	27.6667	26	4.73167	2.12333	90.8333	3.64333	1.08833	40.095	19.9333	3.9	6.2	2.18134	83.4609	3.34763	0.939759	2.22841	19.04	217.167	8.285	38.355	18.7333	3.73333	6.06667	0.435137	1.04387	9	9.66667	10
	1	GW0045	2.83	4.17	3.83	127	5.10667	40.2583	18.7333	3.78333	6.01667	2.83333	12.6867	60.65	3.66667	0.546667	7.15833	10.9333	25.3333	22.5	3.935	3.22333	71	2.94833	0.986667	41.5033	20.0833	3.93333	6.25	2.31707	71.9595	2.98818	0.888158	1.22079	19.7933	197.167	8.05167	40.8683	19.05	3.81667	6.06667	0.406787	1.14363	9	9.66667	10.6667
	1	GW0047	1	3.4	3.6	55	1.202	21.686	17.68	3.12	6.64	5	10.326	46.16	3.4	0.576	5.868	13.266	29.2	19.8	3.82	2.048	58.2	2.808	1.012	48.004	23.52	3.88	7.44	2.20112	57.5099	2.7747	0.678082	1.86523	16.108	112.2	4.018	35.732	20.62	3.5	6.98	0.249441	1.06585	8.5	10	10
	1	GW0049	2.25	3.5	3	144.8	6.204	43.068	21.34	3.94	6.7	3.66667	12.8433	65.0833	3.66667	0.546667	5.93167	10.5833	24.5	18.8333	3.61833	2.31333	56.3333	2.81167	0.806667	50	23.9667	4.21667	6.98333	2.31496	69.8347	3.48554	0.768707	1.56412	18.825	203.2	9.126	45.11	21.86	3.98	6.78	0.484781	1.34485	8.66667	9.33333	9.66667
	1	GW0050	1.67	3.17	3.67	82.8333	4.05833	50.09	23.4667	4.06667	6.98333	2.16667	11.4767	75.8333	3.66667	0.463333	6.805	9.95	21.8333	15.1667	3.29333	3.51167	47.3333	2.44667	0.846667	51.5	24.45	4.16667	7.1	2.1943	55.9055	2.88976	0.694656	0.937826	18.3567	130	6.50667	50.6467	23.2167	4.01667	6.91667	0.354458	1.13649	9.66667	10.3333	9
	1	GW0051	2	3.83	4	131.6	5.464	42.036	21.04	3.78	6.82	3.33333	14.4233	62.9167	3.16667	0.458333	5.29833	10.5667	19.5	13.8333	2.84167	2.45667	40.8	1.954	0.887667	48.244	23.38	4.06	7.06	1.84543	45.9632	2.20128	0.709402	1.15672	20.1883	172.6	7.416	43.172	21.04	3.78	6.8	0.367341	1.77191	9	10.3333	10
	1	GW0052	3	4.33	4	151.833	5.99333	39.7517	19.6333	3.76667	6.4	3.66667	13.9	65.25	3.5	0.42	5.85	9.48333	22	19.8333	3.44667	2.40333	64	2.71833	0.728333	42.5817	21.3167	3.93333	6.63333	2.31986	87.8719	3.73227	0.901515	1.43412	19.7083	215	8.71833	40.7083	19.55	3.7	6.4	0.442368	1.49516	9.33333	10	9.66667
	1	GW0053	1.2	3.33	3.17	136.667	5.65	41.9133	21.3167	3.78333	6.91667	3.66667	13.8867	59.5	3.16667	0.501667	5.685	12.8667	25.3333	18.6667	3.42	2.265	48.6667	2.46667	0.953333	50.79	24.0333	4.11667	7.15	1.96891	51.049	2.58741	0.736842	1.50993	19.5583	184.5	8.115	44.3067	21.7833	3.85	6.91667	0.414913	1.52517	9	10.3333	9
	1	GW0054	4	4.5	5	186.167	6.205	33.34	17.9	3.41667	6.23333	3.66667	14.5417	50.7833	2.83333	0.355	5.21667	10.2833	19.6667	18.5	3.225	1.99167	68.8333	2.005	1.22	29.0883	19.3167	3.55	6.43333	1.91248	56.4208	1.64344	0.940678	1.61925	19.835	254	8.58	33.7133	17.8333	3.43333	6.23333	0.432569	1.72261	9	10.5	10
	1	GW0055	2.2	4.33	4.5	153.167	6.87333	45.0667	20.8833	3.83333	6.66667	3.83333	17.7667	67.3667	3.83333	0.563333	8.44167	13.0333	26.5	23.5	4.76167	3.68	76.3333	3.585	1.17667	47.0917	22.3333	4.01667	6.85	2.03325	64.8725	3.04674	0.886792	1.29393	26.2667	229.5	10.4633	45.7917	20.6667	3.8	6.61667	0.39835	1.34562	9	9.66667	10.3333
	1	GW0061	2	2	3							3.66667	9.64667	58.2	4.66667	0.873333	6.39	11.7667	32	11	1.95333	4.43667	26.3333	1.01333	0.94	30.34	20.7667	3.5	7.06667	2.71955	28.0142
	1	GW0062	1.66667	3.66667	3.83333	140.833	6.08667	43.1083	22.5667	4.06667	6.8	3.5	14.3217	63.1833	3.83333	0.536667	7.435	12.0833	29	24.5	4.755	2.68	72.5	3.69167	1.06333	50.8417	25.7333	4.38333	7.23333	2.4	68.1818	3.47179	0.844828	1.77425	21.755	212.167	9.775	45.935	23.4	4.11667	6.95	0.449322	1.17487	9	10	10
	1	GW0064	1.66667	3.66667	3	115.667	3.88167	32.4683	21.0833	3.78333	6.73333	3.66667	12.5967	69.7	4	0.601667	6.83333	12.2167	28.8333	23.5	4.04833	2.785	70.8333	2.91667	1.13167	41.19	23.4833	4.08333	7.01667	2.36016	62.592	2.57732	0.815029	1.45362	18.9617	185.833	6.795	36.4033	21.8833	3.91667	6.85	0.358355	1.1576	10	10.6667	11
	1	GW0065	1.83333	3.83333	3.83333	142.333	5.12833	35.63	20.25	3.85	6.45	4.83333	15.795	64.6333	4.66667	0.676667	7.33333	12.1333	27.1667	23.3333	4.4	2.93333	75.5	3.23833	1.16167	43.0433	22.55	4.13333	6.75	2.23901	64.9928	2.78766	0.858896	1.5	23.51	218.5	8.365	38.1617	20.75	3.93333	6.51667	0.355806	1.34616	10	11	11.3333
	1	GW0068	2.5	3.16667	3.33333	39.3333	0.91	21.1617	17.65	3.31667	6.23333	5	10.9817	67.2167	4.16667	0.623333	6.255	11.85	26.3333	23.1667	3.54	2.715	63.3333	2.52167	1.01833	39.48	22.2333	3.98333	6.75	2.22222	62.1931	2.47627	0.879747	1.30387	17.1483	102.333	3.42833	33.3867	20.2667	3.73333	6.46667	0.199922	1.12115	9.66667	11	11
	1	GW0069	1	3	2.5	110	3.552	32.022	19.82	3.8	6.34	5.83333	12.3017	60.1667	3.66667	0.576667	5.485	11.9	29.1667	23.6667	3.12667	2.35833	56.1667	2.3	0.826667	41.0817	22.7333	4.16667	6.68333	2.45098	67.9435	2.78226	0.811429	1.3258	17.75	148.167	5.255	35.7867	20.9333	3.91667	6.43333	0.296056	1.42849	7.66667	9.66667	10.3333
	1	GW0075	1.5	3	3.16667	122.167	5.52833	45.39	25	4.16667	7.43333	5	14.7567	67.25	3.83333	0.485	5.87333	11.0667	23	18.3333	3.57833	2.295	48.8333	2.72667	0.851667	55.7633	28.2667	4.43333	7.76667	2.07831	57.3386	3.20157	0.797101	1.55919	20.7667	163	7.965	48.9075	25.7	4.225	7.5	0.383547	1.56128	9.66667	10	10
	1	GW0079	2.5	2.83333	2.83333							5.5	12.4617	62.3167	3	0.41	5.84333	11.05	26.5	24.1667	3.58667	2.25667			3.58667					2.39819			0.91195	1.58936	18.3517								1.32149	10	10	10
	1	GW0080	2.33333	3	2.16667							5.83333	10.245	56.0833	4.16667	0.608333	5.795	10.1167	24.8333	21	3.44667	2.34833			3.44667					2.4547			0.845638	1.46771	15.9133								1.10857	9.33333	9.66667	9.66667
	1	GW0081	2.16667	3.5	3.5							3.83333	12.1567	61.2833	4	0.455	5.71	12.3333	24.3333	22.6667	3.655	2.055			3.655					1.97297			0.931507	1.77859	17.91								1.2981	9.33333	11	10
	1	GW0082	1.66667	3.33333	2.83333							4.33333	11.9533	65.65	3.66667	0.516667	5.65333	11.15	23.8333	20.1667	3.27333	2.38			3.27333					2.13752			0.846154	1.37535	17.485								1.33906	9	11.5	10
	1	GW0083	2.33333	3.66667	3.33333							4.66667	14.7117	54.8	3.66667	0.458333	5.88	12.6	25.3333	25	4.18833	1.69167			4.18833					2.01058			0.986842	2.47586	20.7567								1.46118	9	9.5	11
	1	GW0084	3	3.83333	3.5	90.1667	3.91333	43.1183	19.75	3.98333	6.15	3.16667	9.67333	58.9667	4	0.511667	6.9	9.95	20.8333	19.8333	4.39	2.51	62.8333	3.15833	1.23167	50.2633	21.9833	4.25	6.45	2.0938	51.0149	2.56428	0.952	1.749	16.575	153.333	7.07667	46.1683	20.0833	4.01667	6.15	0.426948	0.856805	9.66667	11	10.6667
	1	GW0089	2.8	3.2	3.4	92.4	3.138	34.238	18.46	3.56	6.18	6	12.57	67.66	4.2	0.568	6.56	13.28	26.2	24.6	3.902	2.658	66.2	2.778	1.124	42.034	21.08	3.84	6.68	1.97289	58.8968	2.47153	0.938931	1.46802	19.358	158.8	5.92	37.578	18.98	3.62	6.34	0.305817	1.20149	9.5	10.5	10
	1	GW0090	2.33333	3.16667	3	188.333	6.38667	33.9083	18.8	3.53333	6.4	4	16.0117	59.8	3.83333	0.486667	5.45833	10.4	23.6667	22.6667	3.65667	1.80167	61	2.73833	0.918333	45.0183	22.6833	4.01667	6.86667	2.27564	66.4247	2.98185	0.957746	2.0296	21.6533	249.5	9.125	36.58	19.2	3.6	6.45	0.421413	1.75663	9.33333	10	9.66667
	1	GW0093	3.33333	3.66667	3.5	119.833	2.945	22.4533	17.1167	3.3	6.06667	3.66667	11.1183	50.7	4	0.396667	4.725	10.0833	27.1667	23.8333	3.015	1.71	75.1667	2.30833	0.706667	30.1583	18.9833	3.61667	6.23333	2.69421	106.368	3.26651	0.877301	1.76316	15.91	193.833	5.245	25.985	17	3.33333	6.03333	0.329667	1.43648	8.5	10	10
	1	GW0095	1.83333	4.66667	4.66667	118.167	4.035	34.5183	19.6833	3.63333	6.56667	3.5	11.1067	66.7333	4	0.441667	7.28833	10.9333	24.8333	22.5	5.015	2.27333	87.5	3.90833	1.10667	44.8917	22.65	3.96667	6.9	2.27134	79.0663	3.53163	0.90604	2.20601	18.81	204.5	7.94	38.9667	20.55	3.73333	6.65	0.422116	0.902736	9	10.3333	10
	1	GW0096	1.83333	3.66667	3.83333	61.1667	2.65333	40.5983	21.1167	3.8	6.66667	2.5	9.08	73.4333	4	0.526667	6.93167	10.6667	25	22.3333	4.21667	2.715	65.8333	3.27333	0.943333	49.8033	23.3333	4.13333	6.85	2.34375	69.788	3.46996	0.893333	1.5531	15.72	126	5.91667	46.505	21.9833	3.98333	6.7	0.376378	0.814472	8.66667	10.3333	9.66667
	1	GW0099	0.5	3.5	3.25	109.75	2.9275	26.4175	18.175	3.425	6.2	3.25	10.8725	71.4	4.25	0.4875	4.9825	12.15	26.5	22.25	2.55	2.4325	63.75	1.705	0.845	26.8	19.15	3.55	6.4	2.18107	75.4438	2.01775	0.839623	1.0483	15.91	171.75	4.63	26.915	18.125	3.425	6.2	0.291012	1.44341	8.66667	10	9.66667
	1	GW0101	3	4.16667	4.16667	111.667	4.29167	39.11	20.6333	3.71667	6.6	2.33333	9.97333	63.0167	3.5	0.475	6.34667	10.8	22.6667	22.1667	4.09833	2.24833	70.5	3.055	1.04333	43.85	22.5833	3.93333	6.9	2.09877	67.5719	2.92812	0.977941	1.82283	16.33	181.333	7.34167	40.785	20.8167	3.73333	6.66667	0.449582	0.954843	9.33333	9.66667	9
	1	GW0102	2.33333	4	3.33333	130.167	4.18167	32.3233	18.2167	3.7	5.95	3.66667	10.4133	68.7833	3.66667	0.368333	5.60667	11.5833	24.8333	23	3.46333	2.14333	65	2.58833	0.875	39.8117	20.6667	3.98333	6.31667	2.14388	74.2857	2.9581	0.926174	1.61586	15.825	194.667	6.77	34.9467	18.5333	3.75	6	0.427804	1.14811	8.33333	10	9
	1	GW0134	2.66667	4	3.5	150	5.735	38.2033	18.7833	3.61667	6.26667	4.66667	11.655	63.8167	3	0.296667	4.66833	9.61667	19.1667	18.5	3.305	1.36333	58.5	2.60833	0.696667	41.6367	21.8667	3.95	6.71667	1.99307	83.9713	3.74402	0.965217	2.42421	16.3233	207.167	8.34333	40.27	19.1833	3.65	6.31667	0.511129	1.46175	10	10	9.5
	1	GW0149	2.66667	4.33333	4.16667	174.667	7.04333	40.295	19.1667	3.63333	6.33333	4.33333	14.0733	79.1	3.83333	0.36	5.89833	10.5833	23.5	21.8333	4.04167	1.85667	71.1667	3.22	0.821667	45.4717	21.0833	3.88333	6.58333	2.22047	86.6126	3.91886	0.929078	2.17684	19.78	245.167	10.2683	41.93	19.1667	3.66667	6.35	0.519127	1.41583	9	9	10
	1	GW0159	3.33333	3.83333	3.66667							1.83333	6.645	71.85	3.66667	0.564333	6.50833	12.2167	26.1667	25	4.27833	2.23			4.27833					2.14188			0.955414	1.91854	12.7817								0.616038	8	9.5	9
	1	GW0160	4	4.33333	4.33333							3.16667	8.41	63.3667	3.5	0.436667	5.19167	10.7833	24	21.3333	3.37833	1.81333			3.37833					2.22566			0.888889	1.86305	13.5083								0.98133
	1	GW0168	3.5	3.66667	3.5	177.5	7.42167	41.855	16.9833	3.36667	6.08333	3.66667	15.7217	64.1667	3.83333	0.416667	5.74	9.03333	21.8333	20	3.915	1.825	65	3.13	0.785	48.4367	18.65	3.53333	6.3	2.41697	82.8025	3.98726	0.916031	2.14521	21.4583	242.833	10.5483	43.5367	17.3667	3.4	6.1	0.491573	1.62834	8.66667	8.66667	8.33333
	1	GW0169	2.83333	3.5	3.66667	171.333	6.44667	37.61	15.85	3.13333	6.06667	3.16667	11.8983	61.6667	3.33333	0.383333	5.215	8.85	25.3333	22.1667	3.70167	1.51333	66.3333	2.92167	0.78	44.2167	17.5	3.31667	6.26667	2.86252	85.0427	3.74573	0.875	2.44604	17.0283	237.5	9.36667	39.4017	16.25	3.13333	6.06667	0.550064	1.33439	9	9	8.66667
	1	GW0173	2.16667	4	4.33333	229.667	8.66333	37.9517	14.6333	3.08333	5.75	4.33333	17.2967	65.6667	2.83333	0.353333	5.48833	10.95	24.8333	24.1667	3.68833	1.8	73.5	2.95333	0.735	40.1217	15.5167	3.18333	5.85	2.26788	100	4.01814	0.973154	2.04907	22.8367	303.333	11.615	38.4367	14.85	3.1	5.75	0.508612	1.88485	8.33333	9	9.33333
	1	GW0174	2.33333	3.16667	3.33333	124.667	5.44667	43.8267	16.05	3.48333	5.7	2.66667	10.4417	68.3167	3.5	0.361667	5.015	9.38333	22.3333	21.6667	3.34833	1.66667	57.6667	2.67667	0.671667	46.4033	16.9833	3.53333	5.81667	2.38011	85.8561	3.98511	0.970149	2.009	15.49	182.833	8.12333	44.4883	16.3667	3.45	5.71667	0.524424	1.24851	9	10	10
	1	GW0178	1.5	4	4	171	6.415	37.8517	14.4833	3.2	5.41667	2.5	12.6333	66.8	3.16667	0.363333	5.84833	10.1	28.6667	23	4.2	1.64833	77.5	3.29333	0.906667	42.4917	15.5	3.35	5.56667	2.83828	85.4779	3.63235	0.802326	2.54803	18.5017	248.333	9.7	39.2	14.7	3.2	5.43333	0.524277	1.25726	9.66667	10	9.66667
	1	GW0203	2.33333	3.66667	3.5	111.667	6.05167	54.13	19.15	3.61667	6.63333	3.33333	11.8033	66.1833	3.66667	0.363333	6.00333	8.51667	19.1667	18.8333	4.01833	1.985	50.8333	3.085	0.933333	60.8133	21.1167	3.78333	6.96667	2.25049	54.4643	3.30536	0.982609	2.02435	17.71	162.5	9.12833	56.2033	19.8	3.63333	6.7	0.515434	1.17778	9	9	9
	1	GW0215	3	4.83333	4.66667	142.333	3.95333	28.1633	12.4	2.78333	5.2	2.66667	7.89	56.0833	2.83333	0.25	5.16333	8.51667	21.6667	21.1667	3.87167	1.29167	79.8333	3.04667	0.825	38.3133	15.1833	3.21667	5.61667	2.54403	96.7677	3.69293	0.976923	2.99742	13.0133	222.5	6.98833	31.795	13.5	2.91667	5.3	0.537013	0.873271	9	10	9.33333
		average	2.35828	3.66244	3.62367	139.994	5.29079	37.963	19.6364	3.66497	6.46955	4.04806	13.6954	63.7159	3.70778	0.515306	6.41955	11.4728	25.2753	21.5678	3.90189	2.51765	65.8903	2.92684	1.31652	44.4802	21.8236	3.91642	6.75013	2.21946	67.787	3.03896	0.867068	1.66835	20.2106	202.083	8.15783	40.5246	20.1078	3.72244	6.51772	0.397671	1.33914	9.12931	9.96839	9.82471
		p-value (Ttest)	0.000165394	0.213822	0.257933	0.10796	0.166623	9.66913e-06	3.53553e-06	1.05699e-06	0.000115215	0.742549	0.0207882	0.0284801	2.9015e-07	9.79952e-12	7.13327e-12	0.0594562	0.122756	0.235659	0.0107584	1.5088e-20	0.203969	0.0132362	0.877449	7.84376e-05	8.20977e-06	1.32187e-06	0.000280608	0.699704	0.00141286	0.644099	0.00422072	4.1069e-13	7.22944e-05	0.0423384	0.11587	2.17342e-06	7.30366e-07	1.55718e-07	9.21573e-05	0.141962	0.174199	0.191578	0.00553853	0.0104484
			main shoot	main shoot	main shoot	tiller	tiller	tiller	tiller	tiller	tiller	tiller	tiller	main shoot	main shoot	main shoot	main shoot	main shoot	main shoot	main shoot	main shoot	main shoot	main shoot	main shoot	main shoot	main shoot	main shoot	main shoot	main shoot	main shoot	main shoot	main shoot	main shoot	main shoot	whole plant	whole plant	whole plant	whole plant	whole plant	whole plant	whole plant	whole plant	tiller/main	main shoot	main shoot	main shoot
			Grain A	Grain C	Grain B	grain number	grain weight	TKM(g)	seed area	seed width	seed length	tiller number	tiller DW	stem length	leaf number	leaf DW	main DW	spike length	total spikelet number	fertile spikelet number	spike DW	main stem DW	grain number/spike	grain weight/spike	chaff (spike DW-grain weight)	TKM(g)	seed area	seed width	seed length	spikelet density	spike fertility index	grain weight/spike chaff	spikelet fertility	spike DW/main stem DW	plant DW	grain number	grain weight	TKM(g)	seed area	seed width	seed length	harvest index	tiller DW/ main DW	Max.Floret A	Max.Floret C	Max.Floret B
Rht-D1(4D)-mutant (dwarf)	Rht-D1(4D)-wild type (tall)	genotype	trait1	trait2	trait3	trait4	trait5	trait6	trait7	trait8	trait9	trait10	trait11	trait12	trait13	trait14	trait15	trait16	trait17	trait18	trait19	trait20	trait21	trait22	trait23	trait24	trait25	trait26	trait27	trait28	trait29	trait30	trait31	trait32	trait33	trait34	trait35	trait36	trait37	trait38	trait39	trait40	trait41	trait42	trait43	trait44

## Sheet: allelic variants for Ppd Rht
		Rht	Rht	Ppd	Ppd
		Dwarf	tall allele	sensitivity to day-length	insensitivity to day-length
GW0001	Actros	1		1
GW0002	Akratos		1	1
GW0003	Akteur		1	1
GW0004	Alidos		1	1
GW0006	Anthus	1		1
GW0007	Asketis		1	1
GW0008	Astron		1	1
GW0009	Atlantis		1	1
GW0010	Batis		1	1
GW0011	Biscay	1		1
GW0012	Boomer	1		1
GW0013	Borneo		1	1
GW0014	Brilliant	1		1
GW0015	Bussard		1	1
GW0017	Campari	1		1
GW0018	Capnor	1		1
GW0019	Cardos	1		1
GW0020	Carenius	9	9	1
GW0021	Centrum		1	1
GW0022	Certo	1		1
GW0023	Cetus	1		1
GW0024	Compliment		1	1
GW0025	Contra	1		1
GW0026	Cubus	1		1
GW0027	Dekan	1		1
GW0029	Drifter		1	1
GW0030	Elegant	1		1
GW0031	Ellvis		1	1
GW0033	Esket	1		1
GW0035	Flair		1	1
GW0036	Format		1	1
GW0037	Greif	1		1
GW0038	Haldor		1	1
GW0039	Hermann		1	1
GW0040	Heroldo	9	9	1
GW0041	Impression		1	1
GW0042	Inspiration	1		1
GW0043	Jenga	1		1
GW0044	Koch		1	1
GW0045	Kontrast		1	1
GW0046	Kranich	1		1
GW0047	Leiffer		1	1
GW0048	Limes	1		1
GW0049	Lucius		1	1
GW0050	Ludwig		1	1
GW0051	Magister		1	1
GW0052	Magnus		1	1
GW0053	Manager		1	1
GW0054	Mandub		1	1
GW0055	Manhattan		1	1
GW0056	Maverick	1		1
GW0057	Meteor	1		1
GW0058	Meunier	1		1
GW0059	Milvus	1		1
GW0060	Mirage	1		1
GW0061	Monopol		1	1
GW0062	Mulan		1	1
GW0064	Naturastar		1	1
GW0065	Olivin		1	1
GW0066	Opus	1		1
GW0068	Petrus		1	1
GW0069	Piko		1	1
GW0070	Potenzial	1		1
GW0071	Privileg	1		1
GW0072	Quebon	1		1
GW0073	Retro	1		1
GW0074	Ritmo	1		1
GW0075	Romanus		1	1
GW0076	Schamane	1		1
GW0077	Skagen	1		1
GW0078	Skalmeje	1		1
GW0079	Skater		1	1
GW0080	Sobi		1	1
GW0081	Sokrates		1	1
GW0082	Solitär		1	1
GW0083	Striker		1	1
GW0084	SW Topper		1	1
GW0085	Tambor	1		1
GW0086	Tarso	1		1
GW0087	Tommi	1		1
GW0088	Toras	1		1
GW0089	Toronto		1	1
GW0090	Transit		1	1
GW0091	Tuareg	1		1
GW0092	Tukan	1		1
GW0093	Tulsa		1	1
GW0094	Türkis	1		1
GW0095	Winnetou		1	1
GW0096	Zentos		1	1
GW0097	Zobel	1		1
GW0098	Cliff	1	1	1
GW0099	Dream		1	1
GW0100	Florett	1		1
GW0101	History		1	1
GW0102	Lindos		1	1
GW0103	Julius	1		1
GW0105	Exotic	1			1
GW0106	Andalou	1			1
GW0107	LOCH 3754 LP 232.1.03	1		1
GW0109	Acienda	1			1
GW0110	Aguila	1			1
GW0111	Alcazar	1		1
GW0113	Allister	1		1
GW0114	Arack	1		1
GW0115	Arobase	1		1
GW0116	Astuce	1		1
GW0118	Aubusson	1		1
GW0119	Autan	1			1
GW0121	Azimut	1			1
GW0122	Azzuro	1		1
GW0124	Balance	1		1
GW0125	Baltimor	1		1
GW0126	Bastide	9	9	1
GW0128	Brando	1		1
GW0129	Calisto	1			1
GW0130	Campero	1		1
GW0131	Caphorn	1			1
GW0132	Caribou	1		1
GW0133	Catalan	1		1
GW0134	Cezanne		1		1
GW0135	Chagall	1		1
GW0136	Charger	1		1
GW0137	Craklin	1			1
GW0141	Epidoc	1			1
GW0142	Equilibre	1		1
GW0143	Equinox	1		1
GW0144	Eveil	1		1
GW0145	Exotic	1			1
GW0146	Folio	1		1
GW0147	Forban	1		1
GW0148	Garcia	1			1
GW0149	Graindor		1		1
GW0150	Grisby	1		1
GW0151	Hamac	1		1
GW0152	Haussmann	1		1
GW0155	Incisif	1		1
GW0156	Inoui	1			1
GW0157	Instinct	1		1
GW0158	Intact	1		1
GW0159	Intense		1	1
GW0160	Isengrain		1		1
GW0161	Kleber	1		1
GW0162	Levis	1		1
GW0164	Macro	1		1
GW0165	Marcheval	1		1
GW0166	Maxyl	1			1
GW0167	Mendel	1		1
GW0168	Mercato		1		1
GW0169	Nirvana		1	1
GW0170	Nuage	1		1
GW0171	Octet	1			1
GW0172	Ordeal	1		1
GW0173	Ornicar		1	1
GW0174	Orpic		1		1
GW0175	Orvantis	1			1
GW0176	Paladain	1		1
GW0177	Paledor	1			1
GW0178	Parador		1	1
GW0180	PR 22 R 28	1		1
GW0181	PR22R20	1		1
GW0182	Pulsar	1		1
GW0183	Pytagor	1		1
GW0184	Quatuor	1			1
GW0185	Raison	1		1
GW0186	Richepain	1		1
GW0187	Rosario	1		1
GW0188	Royssac	1			1
GW0190	Samurai	1		1
GW0191	Sankara	1		1
GW0192	Scorpion 25	1		1
GW0193	Semafor	1			1
GW0194	Seyrac	1		1
GW0195	Sisley	1		1
GW0196	Sogood	1		1
GW0198	Tapidor	1		1
GW0200	Toisondor	1			1
GW0201	Trocadero	1			1
GW0202	Versailles	1		1
GW0203	CCB Ingénio		1		1
GW0204	Inédit	1		1
GW0205	CCB Préférence	1			1
GW0206	Intérêt	1		1
GW0207	Expert	1		1
GW0208	Bueno	1			1
GW0209	H05581A	1		1
GW0210	H04438	1			1
GW0215	Recital		1		1
GW0218	Bermude	1		1
GW0221	Altigo	1		1
GW0222	Bagou	1		1
GW0223	Boisseau	1		1
GW0224	Iridium	1		1
GW0225	Andi	1		1
GW0226	Ambition	1		1
GW0229	Cassiopeia	1		1
GW0230	Contur	1		1
GW0231	Fastnet	1		1
GW0232	Frument	1		1
GW0233	Hereford	1		1
GW0234	Hereward	1		1
GW0235	Portland	1		1
GW0236	Senat	1		1
GW0237	Smuggler	1		1
GW0238	Solist	1		1
GW0239	Symbol	1		1
GW0240	Torkil	1		1
GW0241	Trintella	1		1
GW0242	Tuscan	1		1
GW0252	Globus	1		1
GW0259	Corsaire	1		1
Supplementary file 1: The 1, 9 for the Rht and Ppd genes suggest positive value and missing data in all the 210 wheat genotypes
